# Supplementary material for: (2R,3S)-2-Benzyl-3-(2,3,4,6-tetra-O-acetyl-β-d-glucopyranos­yloxy)butanolide
Source: Acta Crystallogr Sect E Struct Rep Online. 2010 Feb 27;66(Pt 3):o704. doi: 10.1107/S1600536810006628 (PMC2983542; doi:10.1107/S1600536810006628)
Supplement: Supplementary file 1 [file e-66-0o704-sup1.cif]

##############################################################################
###                                                                        ###
###        Electronic paper (Acta Crystallographica Section E)             ###
###                                                                        ###
##############################################################################
#                                                                            #
# This CIF contains the data in a paper accepted for publication in Acta     #
# Crystallographica Section E. It conforms to the requirements of Notes      #
# for Authors for Section E, and has been peer reviewed under the auspices   #
# of the IUCr Commission on Journals.                                        #
#                                                                            #
# Full details of the Crystallographic Information File format               #
# are given in the paper "The Crystallographic Information File (CIF):       #
# a New Standard Archive File for Crystallography" by S. R. Hall, F. H.      #
# Allen and I. D. Brown [Acta Cryst. (1991), A47, 655-685].                  #
#                                                                            #
# The current version of the core CIF dictionary is obtainable from          #
# ftp://ftp.iucr.org/pub/cif_core.dic. The current version number is 2.4.    #
#                                                                            #
# Software is freely available for graphical display of the structure(s) in  #
# this CIF.  For information consult the CIF home page http://www.iucr.org/  #
# cif/home.html                                                              #
#                                                                            #
# This file may be used for bona fide research purposes within the           #
# scientific community so long as proper attribution is given to the journal # 
# article from which it was obtained.                                        #
#                                                                            #
##############################################################################
                                             
data_global
_audit_creation_method     SHELXL-97
_journal_date_recd_electronic     2010-02-08
_journal_date_accepted     2010-02-21
_journal_name_full     'Acta Crystallographica, Section E'
_journal_year     2010
_journal_volume     66
_journal_issue      3
_journal_page_first     o704
_journal_page_last     o704
_journal_paper_category     QO
_journal_coeditor_code     VM2019
_publ_contact_author_name     'Prof. Haihong, Huang'
_publ_contact_author_address
;
Institute of Materia Medica
Chinese Academy of Medical Sciences
and Peking Union Medical College
1 Xiannong tan street, Beijing 100050
People's Republic of China
;
_publ_contact_author_email     'joyce@imm.ac.cn'
_publ_contact_author_fax     '86 10 6316 5244'
_publ_contact_author_phone     '86 10 6316 5244'
_publ_section_title
;\
(2<i>R</i>,3<i>S</i>)-2-Benzyl-3-(2,3,4,6-tetra-<i>O</i>-acetyl-\b-D-\
glucopyranosyloxy)butanolide
;
loop_
    _publ_author_name
    _publ_author_footnote
    _publ_author_address
    'Feng Zhang' .
;
Institute of Materia Medica
Chinese Academy of Medical Sciences and Peking Union Medical College
Beijing 100050
People's Republic of China
;
    'Jialiang Zhong' .
;
Shanghai Institute of Pharmaceutical Industry
Shanghai 200040
People's Republic of China
;
    'Bei Han' .
;
Institute of Materia Medica
Chinese Academy of Medical Sciences and Peking Union Medical College
Beijing 100050
People's Republic of China
;
    'Dali Yin' .
;
Institute of Materia Medica
Chinese Academy of Medical Sciences and Peking Union Medical College
Beijing 100050
People's Republic of China
;
    'Haihong Huang' .
;
Institute of Materia Medica
Chinese Academy of Medical Sciences and Peking Union Medical College
Beijing 100050
People's Republic of China
;
data_I
_audit_creation_method     SHELXL-97
_chemical_name_systematic
;
(2<i>R</i>,3<i>S</i>)-2-Benzyl-3-(2,3,4,6-tetra-<i>O</i>-acetyl-\b-D-
glucopyranosyloxy)butanolide
;
_chemical_name_common     ?
_chemical_formula_moiety     'C25 H30 O12'
_chemical_formula_sum     'C25 H30 O12'
_chemical_formula_iupac     'C25 H30 O12'
_chemical_formula_weight     522.49
_chemical_melting_point     ?
_symmetry_cell_setting     'orthorhombic'
_symmetry_space_group_name_H-M     'P 21 21 21'
_symmetry_space_group_name_Hall     'P 2ac 2ab'
loop_
    _symmetry_equiv_pos_as_xyz
    'x, y, z'
    '-x+1/2, -y, z+1/2'
    '-x, y+1/2, -z+1/2'
    'x+1/2, -y+1/2, -z'
_cell_length_a     10.6142(2)
_cell_length_b     11.0984(2)
_cell_length_c     22.9714(3)
_cell_angle_alpha     90.00
_cell_angle_beta     90.00
_cell_angle_gamma     90.00
_cell_volume     2706.05(8)
_cell_formula_units_Z     4
_cell_measurement_reflns_used     5304
_cell_measurement_theta_min     3.98
_cell_measurement_theta_max     65.65
_cell_measurement_temperature     153(2)
_exptl_crystal_description     block
_exptl_crystal_colour     white
_exptl_crystal_size_max     0.15
_exptl_crystal_size_mid     0.15
_exptl_crystal_size_min     0.10
_exptl_crystal_density_diffrn     1.282
_exptl_crystal_density_meas     ?
_exptl_crystal_density_method     'not measured'
_exptl_crystal_F_000     1104
_exptl_absorpt_coefficient_mu     0.874
_exptl_absorpt_correction_type     multi-scan
_exptl_absorpt_process_details     '(SADABS; Sheldrick, 2003)'
_exptl_absorpt_correction_T_min     0.8800
_exptl_absorpt_correction_T_max     0.9177
_exptl_special_details
;
;
_diffrn_ambient_temperature     153(2)
_diffrn_radiation_type     CuK\a
_diffrn_radiation_wavelength     1.54178
_diffrn_radiation_source     'rotating anode'
_diffrn_radiation_monochromator     graphite
_diffrn_measurement_device_type     'mac dip 2030b'
_diffrn_measurement_method     '\w scans'
_diffrn_detector_area_resol_mean     0
_diffrn_reflns_number     7246
_diffrn_reflns_av_R_equivalents     0.0163
_diffrn_reflns_av_sigmaI/netI     0.0232
_diffrn_reflns_theta_min     4.42
_diffrn_reflns_theta_max     66.00
_diffrn_reflns_theta_full     66.00
_diffrn_measured_fraction_theta_max     0.961
_diffrn_measured_fraction_theta_full     0.961
_diffrn_reflns_limit_h_min     -12
_diffrn_reflns_limit_h_max     9
_diffrn_reflns_limit_k_min     -12
_diffrn_reflns_limit_k_max     12
_diffrn_reflns_limit_l_min     -26
_diffrn_reflns_limit_l_max     26
_diffrn_standards_number     0
_diffrn_standards_interval_count     0
_diffrn_standards_interval_time     0
_diffrn_standards_decay_%     0
_refine_special_details
;
Refinement of <i>F</i>^2^ against ALL reflections. The weighted <i>R</i>-factor
wR and goodness of fit <i>S</i> are based on <i>F</i>^2^, conventional
<i>R</i>-factors <i>R</i> are based on <i>F</i>, with <i>F</i> set to zero for
negative <i>F</i>^2^. The threshold expression of <i>F</i>^2^ >
\s(<i>F</i>^2^) is used only for calculating <i>R</i>-factors (gt) etc. and is
not relevant to the choice of reflections for refinement. <i>R</i>-factors
based on <i>F</i>^2^ are statistically about twice as large as those based on
<i>F</i>, and <i>R</i>- factors based on ALL data will be even larger.
;
_reflns_number_total     4102
_reflns_number_gt     4015
_reflns_threshold_expression     I>2sigma(I)
_refine_ls_structure_factor_coef     Fsqd
_refine_ls_matrix_type     full
_refine_ls_R_factor_all     0.0367
_refine_ls_R_factor_gt     0.0361
_refine_ls_wR_factor_gt     0.1016
_refine_ls_wR_factor_ref     0.1023
_refine_ls_goodness_of_fit_ref     1.066
_refine_ls_restrained_S_all     1.066
_refine_ls_number_reflns     4102
_refine_ls_number_parameters     334
_refine_ls_number_restraints     0
_refine_ls_hydrogen_treatment     constr
_refine_ls_weighting_scheme     calc
_refine_ls_weighting_details
         'calc w=1/[\s^2^(Fo^2^)+(0.0654P)^2^+0.5803P] where P=(Fo^2^+2Fc^2^)/3'
_atom_sites_solution_hydrogens     geom
_atom_sites_solution_primary     direct
_atom_sites_solution_secondary     difmap
_refine_ls_shift/su_max     0.000
_refine_ls_shift/su_mean     0.000
_refine_diff_density_max     0.337
_refine_diff_density_min     -0.218
_refine_ls_extinction_method     none
_refine_ls_extinction_coef     ?
_refine_ls_abs_structure_details     'Flack (1983), 1417 Friedel pairs'
_refine_ls_abs_structure_Flack     0.05(17)
loop_
    _atom_type_symbol
    _atom_type_description
    _atom_type_scat_dispersion_real
    _atom_type_scat_dispersion_imag
    _atom_type_scat_source
    'C' 'C' 0.0181 0.0091
                         'International Tables Vol C Tables 4.2.6.8 and 6.1.1.4'
    'H' 'H' 0.0000 0.0000
                         'International Tables Vol C Tables 4.2.6.8 and 6.1.1.4'
    'O' 'O' 0.0492 0.0322
                         'International Tables Vol C Tables 4.2.6.8 and 6.1.1.4'
_computing_data_collection     'DENZO (Otwinowski & Minor, 1997)'
_computing_cell_refinement     'SCALEPACK (Otwinowski & Minor, 1997)'
_computing_data_reduction     'SCALEPACK (Otwinowski & Minor, 1997)'
_computing_structure_solution     'SHELXS97 (Sheldrick, 2008)'
_computing_structure_refinement     'SHELXL97 (Sheldrick, 2008)'
_computing_molecular_graphics
;
ORTEPII (Johnson, 1976) and PLATON (Spek, 2009)
;
_computing_publication_material     'SHELXL97 (Sheldrick, 2008)'
loop_
    _atom_site_type_symbol
    _atom_site_label
    _atom_site_fract_x
    _atom_site_fract_y
    _atom_site_fract_z
    _atom_site_U_iso_or_equiv
    _atom_site_adp_type
    _atom_site_calc_flag
    _atom_site_refinement_flags
    _atom_site_occupancy
    _atom_site_disorder_assembly
    _atom_site_disorder_group
    O O1 0.47650(16) 0.31851(14) 0.32119(7) 0.0442(4) Uani d . 1 . .
    O O2 0.58032(14) 0.48590(14) 0.29725(6) 0.0403(3) Uani d . 1 . .
    O O3 0.49559(12) 0.47669(12) 0.17568(6) 0.0311(3) Uani d . 1 . .
    O O4 0.44988(12) 0.58270(12) 0.09414(6) 0.0300(3) Uani d . 1 . .
    O O5 0.73101(12) 0.40529(12) 0.12561(6) 0.0319(3) Uani d . 1 . .
    O O6 0.71425(13) 0.39829(13) 0.00188(6) 0.0351(3) Uani d . 1 . .
    O O7 0.61363(13) 0.62268(12) -0.04400(6) 0.0325(3) Uani d . 1 . .
    O O8 0.29897(12) 0.61966(13) -0.00230(6) 0.0353(3) Uani d . 1 . .
    O O9 0.64011(15) 0.22826(13) 0.14807(7) 0.0427(4) Uani d . 1 . .
    O O10 0.89389(19) 0.49770(18) -0.01722(12) 0.0784(7) Uani d . 1 . .
    O O11 0.5236(2) 0.4937(2) -0.10623(7) 0.0675(6) Uani d . 1 . .
    O O12 0.2865(2) 0.7043(2) -0.09013(8) 0.0739(7) Uani d . 1 . .
    C C1 0.4778(2) 0.41371(19) 0.29662(9) 0.0341(4) Uani d . 1 . .
    C C2 0.37455(19) 0.47400(18) 0.26180(8) 0.0306(4) Uani d . 1 . .
    H H2A 0.3281 0.5283 0.2891 0.037 Uiso calc R 1 . .
    C C3 0.45018(18) 0.55428(17) 0.22133(8) 0.0297(4) Uani d . 1 . .
    H H3A 0.4010 0.6247 0.2064 0.036 Uiso calc R 1 . .
    C C4 0.5581(2) 0.59050(19) 0.26080(9) 0.0351(4) Uani d . 1 . .
    H H4A 0.6341 0.6103 0.2377 0.042 Uiso calc R 1 . .
    H H4B 0.5350 0.6613 0.2847 0.042 Uiso calc R 1 . .
    C C5 0.2771(2) 0.38840(18) 0.23518(9) 0.0346(4) Uani d . 1 . .
    H H5A 0.3174 0.3409 0.2038 0.042 Uiso calc R 1 . .
    H H5B 0.2477 0.3314 0.2654 0.042 Uiso calc R 1 . .
    C C6 0.16563(19) 0.45524(18) 0.21066(10) 0.0354(4) Uani d . 1 . .
    C C7 0.0715(2) 0.4974(2) 0.24720(10) 0.0421(5) Uani d . 1 . .
    H H7A 0.0756 0.4808 0.2877 0.050 Uiso calc R 1 . .
    C C8 -0.0285(2) 0.5636(2) 0.22519(15) 0.0569(7) Uani d . 1 . .
    H H8A -0.0916 0.5928 0.2509 0.068 Uiso calc R 1 . .
    C C9 -0.0377(3) 0.5875(2) 0.16642(15) 0.0616(8) Uani d . 1 . .
    H H9A -0.1064 0.6328 0.1515 0.074 Uiso calc R 1 . .
    C C10 0.0552(3) 0.5443(3) 0.12938(13) 0.0606(8) Uani d . 1 . .
    H H10A 0.0493 0.5591 0.0887 0.073 Uiso calc R 1 . .
    C C11 0.1569(2) 0.4795(2) 0.15118(10) 0.0456(5) Uani d . 1 . .
    H H11A 0.2207 0.4516 0.1255 0.055 Uiso calc R 1 . .
    C C1' 0.54911(18) 0.53583(18) 0.12866(8) 0.0294(4) Uani d . 1 . .
    H H1'A 0.6062 0.6018 0.1421 0.035 Uiso calc R 1 . .
    C C2' 0.62123(18) 0.44333(18) 0.09365(8) 0.0283(4) Uani d . 1 . .
    H H2'A 0.5661 0.3723 0.0854 0.034 Uiso calc R 1 . .
    C C3' 0.66843(17) 0.49655(17) 0.03700(8) 0.0281(4) Uani d . 1 . .
    H H3'A 0.7380 0.5551 0.0448 0.034 Uiso calc R 1 . .
    C C4' 0.56170(18) 0.55880(17) 0.00501(8) 0.0288(4) Uani d . 1 . .
    H H4'A 0.4997 0.4974 -0.0089 0.035 Uiso calc R 1 . .
    C C5' 0.49602(18) 0.64833(18) 0.04534(8) 0.0299(4) Uani d . 1 . .
    H H5'A 0.5582 0.7100 0.0589 0.036 Uiso calc R 1 . .
    C C6' 0.38565(19) 0.71066(19) 0.01696(9) 0.0359(5) Uani d . 1 . .
    H H6'A 0.3439 0.7650 0.0452 0.043 Uiso calc R 1 . .
    H H6'B 0.4148 0.7593 -0.0166 0.043 Uiso calc R 1 . .
    C C7' 0.7291(2) 0.29459(19) 0.15016(9) 0.0351(4) Uani d . 1 . .
    C C8' 0.8527(3) 0.2666(2) 0.17810(13) 0.0547(6) Uani d . 1 . .
    H H8'A 0.8493 0.1860 0.1955 0.082 Uiso calc R 1 . .
    H H8'B 0.8703 0.3262 0.2085 0.082 Uiso calc R 1 . .
    H H8'C 0.9195 0.2692 0.1487 0.082 Uiso calc R 1 . .
    C C9' 0.8281(2) 0.4122(2) -0.02386(12) 0.0516(6) Uani d . 1 . .
    C C10' 0.8550(4) 0.3043(3) -0.06145(19) 0.0899(12) Uani d . 1 . .
    H H10B 0.9370 0.3143 -0.0804 0.135 Uiso calc R 1 . .
    H H10C 0.7892 0.2967 -0.0912 0.135 Uiso calc R 1 . .
    H H10D 0.8562 0.2315 -0.0373 0.135 Uiso calc R 1 . .
    C C11' 0.5904(2) 0.5778(2) -0.09765(9) 0.0385(5) Uani d . 1 . .
    C C12' 0.6610(2) 0.6479(2) -0.14304(10) 0.0464(5) Uani d . 1 . .
    H H12A 0.6431 0.6142 -0.1816 0.070 Uiso calc R 1 . .
    H H12B 0.7516 0.6428 -0.1353 0.070 Uiso calc R 1 . .
    H H12C 0.6343 0.7324 -0.1419 0.070 Uiso calc R 1 . .
    C C13' 0.26186(19) 0.6221(2) -0.05781(9) 0.0403(5) Uani d . 1 . .
    C C14' 0.1842(2) 0.5152(3) -0.07186(11) 0.0526(6) Uani d . 1 . .
    H H14A 0.1585 0.5186 -0.1128 0.079 Uiso calc R 1 . .
    H H14B 0.1091 0.5144 -0.0470 0.079 Uiso calc R 1 . .
    H H14C 0.2334 0.4419 -0.0650 0.079 Uiso calc R 1 . .
loop_
    _atom_site_aniso_label
    _atom_site_aniso_U_11
    _atom_site_aniso_U_22
    _atom_site_aniso_U_33
    _atom_site_aniso_U_12
    _atom_site_aniso_U_13
    _atom_site_aniso_U_23
    O1 0.0555(9) 0.0361(8) 0.0410(8) 0.0107(7) -0.0020(7) 0.0053(7)
    O2 0.0368(8) 0.0424(9) 0.0418(7) 0.0029(7) -0.0093(6) -0.0006(7)
    O3 0.0359(7) 0.0277(7) 0.0297(6) -0.0020(5) 0.0038(5) -0.0030(6)
    O4 0.0273(7) 0.0310(7) 0.0318(6) 0.0005(6) 0.0018(5) -0.0016(6)
    O5 0.0276(7) 0.0281(7) 0.0401(7) -0.0025(6) -0.0058(6) 0.0042(6)
    O6 0.0340(7) 0.0320(7) 0.0393(7) 0.0047(6) 0.0059(6) -0.0049(6)
    O7 0.0321(7) 0.0342(7) 0.0313(6) -0.0013(6) 0.0026(6) 0.0017(6)
    O8 0.0294(7) 0.0396(8) 0.0369(7) -0.0006(6) -0.0016(6) 0.0059(6)
    O9 0.0455(9) 0.0308(8) 0.0518(8) -0.0081(7) -0.0055(7) 0.0073(7)
    O10 0.0542(11) 0.0501(12) 0.1310(19) -0.0041(10) 0.0518(12) -0.0067(12)
    O11 0.0873(14) 0.0811(15) 0.0342(8) -0.0362(13) -0.0059(8) -0.0060(9)
    O12 0.0730(13) 0.0984(17) 0.0504(10) -0.0315(12) -0.0147(9) 0.0310(11)
    C1 0.0384(11) 0.0333(11) 0.0305(9) 0.0050(9) 0.0005(8) -0.0050(9)
    C2 0.0327(10) 0.0287(10) 0.0303(9) 0.0043(8) 0.0020(8) -0.0028(8)
    C3 0.0300(10) 0.0271(10) 0.0320(9) 0.0022(8) -0.0005(8) -0.0042(8)
    C4 0.0331(10) 0.0339(11) 0.0383(10) -0.0011(8) -0.0029(8) -0.0039(9)
    C5 0.0345(10) 0.0280(10) 0.0413(10) -0.0006(9) 0.0030(9) -0.0007(9)
    C6 0.0317(10) 0.0280(10) 0.0464(11) -0.0061(8) -0.0026(9) -0.0024(9)
    C7 0.0312(10) 0.0416(12) 0.0534(12) -0.0050(9) -0.0025(9) -0.0091(11)
    C8 0.0311(12) 0.0459(14) 0.094(2) -0.0005(10) -0.0113(12) -0.0126(14)
    C9 0.0429(14) 0.0391(13) 0.103(2) -0.0070(11) -0.0301(15) 0.0106(15)
    C10 0.0598(17) 0.0572(16) 0.0650(16) -0.0182(14) -0.0268(14) 0.0211(14)
    C11 0.0473(12) 0.0424(13) 0.0471(12) -0.0111(11) -0.0049(10) 0.0031(10)
    C1' 0.0280(9) 0.0284(10) 0.0317(9) -0.0053(8) -0.0001(8) -0.0017(8)
    C2' 0.0234(9) 0.0271(10) 0.0342(9) -0.0028(7) -0.0031(8) 0.0009(8)
    C3' 0.0251(9) 0.0255(9) 0.0337(9) -0.0003(7) 0.0034(7) -0.0034(8)
    C4' 0.0273(9) 0.0280(10) 0.0310(9) -0.0028(7) 0.0018(8) -0.0006(8)
    C5' 0.0277(10) 0.0282(10) 0.0338(9) -0.0011(7) 0.0027(8) -0.0001(8)
    C6' 0.0309(10) 0.0329(11) 0.0439(11) 0.0045(9) 0.0021(9) 0.0018(9)
    C7' 0.0404(11) 0.0284(10) 0.0366(10) 0.0008(9) -0.0039(9) 0.0014(8)
    C8' 0.0558(15) 0.0383(13) 0.0701(15) -0.0020(11) -0.0260(13) 0.0120(12)
    C9' 0.0476(13) 0.0386(13) 0.0686(15) 0.0099(11) 0.0254(12) 0.0046(12)
    C10' 0.087(2) 0.0606(18) 0.122(3) 0.0138(17) 0.060(2) -0.014(2)
    C11' 0.0371(12) 0.0449(13) 0.0335(10) 0.0044(10) -0.0032(9) -0.0009(9)
    C12' 0.0471(13) 0.0555(14) 0.0365(10) 0.0082(11) 0.0073(10) 0.0059(10)
    C13' 0.0272(10) 0.0571(14) 0.0367(10) 0.0039(9) -0.0007(9) 0.0101(10)
    C14' 0.0434(13) 0.0680(17) 0.0464(12) -0.0034(12) -0.0112(10) 0.0012(12)
_geom_special_details
;
All esds (except the esd in the dihedral angle between two l.s. planes) are
estimated using the full covariance matrix. The cell esds are taken into
account individually in the estimation of esds in distances, angles and
torsion angles; correlations between esds in cell parameters are only used
when they are defined by crystal symmetry. An approximate (isotropic)
treatment of cell esds is used for estimating esds involving l.s. planes.
;
loop_
    _geom_bond_atom_site_label_1
    _geom_bond_atom_site_label_2
    _geom_bond_site_symmetry_2
    _geom_bond_distance
    _geom_bond_publ_flag
    O1 C1 . 1.198(3) yes
    O2 C1 . 1.351(3) yes
    O2 C4 . 1.451(3) yes
    O3 C1' . 1.386(2) ?
    O3 C3 . 1.440(2) ?
    O4 C1' . 1.417(2) yes
    O4 C5' . 1.424(2) yes
    O5 C7' . 1.352(3) ?
    O5 C2' . 1.440(2) ?
    O6 C9' . 1.355(3) ?
    O6 C3' . 1.441(2) ?
    O7 C11' . 1.352(2) ?
    O7 C4' . 1.440(2) ?
    O8 C13' . 1.335(3) ?
    O8 C6' . 1.436(3) ?
    O9 C7' . 1.199(3) ?
    O10 C9' . 1.188(3) ?
    O11 C11' . 1.189(3) ?
    O12 C13' . 1.205(3) ?
    C1 C2 . 1.513(3) ?
    C2 C3 . 1.517(3) ?
    C2 C5 . 1.532(3) ?
    C2 H2A . 1.0000 ?
    C3 C4 . 1.515(3) ?
    C3 H3A . 1.0000 ?
    C4 H4A . 0.9900 ?
    C4 H4B . 0.9900 ?
    C5 C6 . 1.506(3) ?
    C5 H5A . 0.9900 ?
    C5 H5B . 0.9900 ?
    C6 C7 . 1.386(3) yes
    C6 C11 . 1.396(3) yes
    C7 C8 . 1.387(3) yes
    C7 H7A . 0.9500 ?
    C8 C9 . 1.379(5) yes
    C8 H8A . 0.9500 ?
    C9 C10 . 1.388(5) yes
    C9 H9A . 0.9500 ?
    C10 C11 . 1.390(4) yes
    C10 H10A . 0.9500 ?
    C11 H11A . 0.9500 ?
    C1' C2' . 1.512(3) yes
    C1' H1'A . 1.0000 ?
    C2' C3' . 1.514(3) yes
    C2' H2'A . 1.0000 ?
    C3' C4' . 1.517(3) yes
    C3' H3'A . 1.0000 ?
    C4' C5' . 1.527(3) yes
    C4' H4'A . 1.0000 ?
    C5' C6' . 1.509(3) ?
    C5' H5'A . 1.0000 ?
    C6' H6'A . 0.9900 ?
    C6' H6'B . 0.9900 ?
    C7' C8' . 1.493(3) ?
    C8' H8'A . 0.9800 ?
    C8' H8'B . 0.9800 ?
    C8' H8'C . 0.9800 ?
    C9' C10' . 1.504(4) ?
    C10' H10B . 0.9800 ?
    C10' H10C . 0.9800 ?
    C10' H10D . 0.9800 ?
    C11' C12' . 1.501(3) ?
    C12' H12A . 0.9800 ?
    C12' H12B . 0.9800 ?
    C12' H12C . 0.9800 ?
    C13' C14' . 1.480(4) ?
    C14' H14A . 0.9800 ?
    C14' H14B . 0.9800 ?
    C14' H14C . 0.9800 ?
loop_
    _geom_angle_atom_site_label_1
    _geom_angle_atom_site_label_2
    _geom_angle_atom_site_label_3
    _geom_angle_site_symmetry_1
    _geom_angle_site_symmetry_3
    _geom_angle
    _geom_angle_publ_flag
    C1 O2 C4 . . 109.73(15) ?
    C1' O3 C3 . . 114.93(15) ?
    C1' O4 C5' . . 111.88(14) ?
    C7' O5 C2' . . 117.84(15) ?
    C9' O6 C3' . . 117.33(17) ?
    C11' O7 C4' . . 117.49(16) ?
    C13' O8 C6' . . 117.98(17) ?
    O1 C1 O2 . . 121.81(19) yes
    O1 C1 C2 . . 129.1(2) ?
    O2 C1 C2 . . 109.08(17) ?
    C1 C2 C3 . . 101.56(16) ?
    C1 C2 C5 . . 115.21(17) yes
    C3 C2 C5 . . 118.49(16) ?
    C1 C2 H2A . . 106.9 ?
    C3 C2 H2A . . 106.9 ?
    C5 C2 H2A . . 106.9 ?
    O3 C3 C4 . . 109.95(16) yes
    O3 C3 C2 . . 105.78(15) ?
    C4 C3 C2 . . 100.91(16) ?
    O3 C3 H3A . . 113.1 ?
    C4 C3 H3A . . 113.1 ?
    C2 C3 H3A . . 113.1 ?
    O2 C4 C3 . . 104.82(16) ?
    O2 C4 H4A . . 110.8 ?
    C3 C4 H4A . . 110.8 ?
    O2 C4 H4B . . 110.8 ?
    C3 C4 H4B . . 110.8 ?
    H4A C4 H4B . . 108.9 ?
    C6 C5 C2 . . 111.99(16) ?
    C6 C5 H5A . . 109.2 ?
    C2 C5 H5A . . 109.2 ?
    C6 C5 H5B . . 109.2 ?
    C2 C5 H5B . . 109.2 ?
    H5A C5 H5B . . 107.9 ?
    C7 C6 C11 . . 118.7(2) ?
    C7 C6 C5 . . 120.4(2) yes
    C11 C6 C5 . . 120.9(2) ?
    C8 C7 C6 . . 120.6(2) ?
    C8 C7 H7A . . 119.7 ?
    C6 C7 H7A . . 119.7 ?
    C9 C8 C7 . . 120.9(3) yes
    C9 C8 H8A . . 119.6 ?
    C7 C8 H8A . . 119.6 ?
    C8 C9 C10 . . 118.9(2) ?
    C8 C9 H9A . . 120.5 ?
    C10 C9 H9A . . 120.5 ?
    C9 C10 C11 . . 120.6(3) yes
    C9 C10 H10A . . 119.7 ?
    C11 C10 H10A . . 119.7 ?
    C10 C11 C6 . . 120.3(3) ?
    C10 C11 H11A . . 119.9 ?
    C6 C11 H11A . . 119.9 ?
    O3 C1' O4 . . 107.78(15) yes
    O3 C1' C2' . . 107.49(16) ?
    O4 C1' C2' . . 109.14(14) yes
    O3 C1' H1'A . . 110.8 ?
    O4 C1' H1'A . . 110.8 ?
    C2' C1' H1'A . . 110.8 ?
    O5 C2' C1' . . 109.72(15) ?
    O5 C2' C3' . . 106.54(15) ?
    C1' C2' C3' . . 111.08(16) ?
    O5 C2' H2'A . . 109.8 ?
    C1' C2' H2'A . . 109.8 ?
    C3' C2' H2'A . . 109.8 ?
    O6 C3' C2' . . 107.32(15) ?
    O6 C3' C4' . . 108.99(15) ?
    C2' C3' C4' . . 110.30(15) ?
    O6 C3' H3'A . . 110.1 ?
    C2' C3' H3'A . . 110.1 ?
    C4' C3' H3'A . . 110.1 ?
    O7 C4' C3' . . 108.49(15) ?
    O7 C4' C5' . . 109.19(15) ?
    C3' C4' C5' . . 110.08(15) yes
    O7 C4' H4'A . . 109.7 ?
    C3' C4' H4'A . . 109.7 ?
    C5' C4' H4'A . . 109.7 ?
    O4 C5' C6' . . 107.93(16) ?
    O4 C5' C4' . . 107.57(15) ?
    C6' C5' C4' . . 112.99(16) ?
    O4 C5' H5'A . . 109.4 ?
    C6' C5' H5'A . . 109.4 ?
    C4' C5' H5'A . . 109.4 ?
    O8 C6' C5' . . 107.95(16) ?
    O8 C6' H6'A . . 110.1 ?
    C5' C6' H6'A . . 110.1 ?
    O8 C6' H6'B . . 110.1 ?
    C5' C6' H6'B . . 110.1 ?
    H6'A C6' H6'B . . 108.4 ?
    O9 C7' O5 . . 123.58(19) ?
    O9 C7' C8' . . 125.6(2) ?
    O5 C7' C8' . . 110.83(18) ?
    C7' C8' H8'A . . 109.5 ?
    C7' C8' H8'B . . 109.5 ?
    H8'A C8' H8'B . . 109.5 ?
    C7' C8' H8'C . . 109.5 ?
    H8'A C8' H8'C . . 109.5 ?
    H8'B C8' H8'C . . 109.5 ?
    O10 C9' O6 . . 124.0(2) ?
    O10 C9' C10' . . 126.8(2) ?
    O6 C9' C10' . . 109.2(2) ?
    C9' C10' H10B . . 109.5 ?
    C9' C10' H10C . . 109.5 ?
    H10B C10' H10C . . 109.5 ?
    C9' C10' H10D . . 109.5 ?
    H10B C10' H10D . . 109.5 ?
    H10C C10' H10D . . 109.5 ?
    O11 C11' O7 . . 123.3(2) ?
    O11 C11' C12' . . 126.1(2) ?
    O7 C11' C12' . . 110.57(19) ?
    C11' C12' H12A . . 109.5 ?
    C11' C12' H12B . . 109.5 ?
    H12A C12' H12B . . 109.5 ?
    C11' C12' H12C . . 109.5 ?
    H12A C12' H12C . . 109.5 ?
    H12B C12' H12C . . 109.5 ?
    O12 C13' O8 . . 122.7(2) ?
    O12 C13' C14' . . 126.4(2) ?
    O8 C13' C14' . . 110.89(19) ?
    C13' C14' H14A . . 109.5 ?
    C13' C14' H14B . . 109.5 ?
    H14A C14' H14B . . 109.5 ?
    C13' C14' H14C . . 109.5 ?
    H14A C14' H14C . . 109.5 ?
    H14B C14' H14C . . 109.5 ?
loop_
    _geom_torsion_atom_site_label_1
    _geom_torsion_atom_site_label_2
    _geom_torsion_atom_site_label_3
    _geom_torsion_atom_site_label_4
    _geom_torsion_site_symmetry_1
    _geom_torsion_site_symmetry_2
    _geom_torsion_site_symmetry_3
    _geom_torsion_site_symmetry_4
    _geom_torsion
    _geom_torsion_publ_flag
    C4 O2 C1 O1 . . . . 176.02(19) ?
    C4 O2 C1 C2 . . . . -4.4(2) ?
    O1 C1 C2 C3 . . . . -154.5(2) ?
    O2 C1 C2 C3 . . . . 25.89(19) ?
    O1 C1 C2 C5 . . . . -25.2(3) ?
    O2 C1 C2 C5 . . . . 155.26(16) ?
    C1' O3 C3 C4 . . . . -82.37(19) ?
    C1' O3 C3 C2 . . . . 169.45(14) ?
    C1 C2 C3 O3 . . . . 79.21(17) ?
    C5 C2 C3 O3 . . . . -48.1(2) ?
    C1 C2 C3 C4 . . . . -35.34(18) ?
    C5 C2 C3 C4 . . . . -162.61(17) ?
    C1 O2 C4 C3 . . . . -19.3(2) ?
    O3 C3 C4 O2 . . . . -77.30(19) ?
    C2 C3 C4 O2 . . . . 34.09(19) ?
    C1 C2 C5 C6 . . . . 169.70(17) ?
    C3 C2 C5 C6 . . . . -69.8(2) ?
    C2 C5 C6 C7 . . . . -78.9(2) ?
    C2 C5 C6 C11 . . . . 98.9(2) ?
    C11 C6 C7 C8 . . . . -0.8(3) ?
    C5 C6 C7 C8 . . . . 177.1(2) ?
    C6 C7 C8 C9 . . . . 0.9(4) ?
    C7 C8 C9 C10 . . . . -0.1(4) ?
    C8 C9 C10 C11 . . . . -1.0(4) ?
    C9 C10 C11 C6 . . . . 1.1(4) ?
    C7 C6 C11 C10 . . . . -0.3(3) ?
    C5 C6 C11 C10 . . . . -178.1(2) ?
    C3 O3 C1' O4 . . . . -77.32(18) ?
    C3 O3 C1' C2' . . . . 165.16(15) ?
    C5' O4 C1' O3 . . . . 178.36(14) ?
    C5' O4 C1' C2' . . . . -65.20(19) ?
    C7' O5 C2' C1' . . . . 106.05(19) ?
    C7' O5 C2' C3' . . . . -133.61(17) ?
    O3 C1' C2' O5 . . . . -70.08(18) ?
    O4 C1' C2' O5 . . . . 173.29(14) ?
    O3 C1' C2' C3' . . . . 172.38(15) ?
    O4 C1' C2' C3' . . . . 55.8(2) ?
    C9' O6 C3' C2' . . . . -132.97(19) ?
    C9' O6 C3' C4' . . . . 107.6(2) ?
    O5 C2' C3' O6 . . . . 71.25(18) ?
    C1' C2' C3' O6 . . . . -169.29(14) ?
    O5 C2' C3' C4' . . . . -170.14(15) ?
    C1' C2' C3' C4' . . . . -50.7(2) ?
    C11' O7 C4' C3' . . . . 108.25(18) ?
    C11' O7 C4' C5' . . . . -131.76(18) ?
    O6 C3' C4' O7 . . . . -70.62(18) ?
    C2' C3' C4' O7 . . . . 171.80(15) ?
    O6 C3' C4' C5' . . . . 169.95(14) ?
    C2' C3' C4' C5' . . . . 52.4(2) ?
    C1' O4 C5' C6' . . . . -171.17(16) ?
    C1' O4 C5' C4' . . . . 66.61(18) ?
    O7 C4' C5' O4 . . . . -177.99(14) ?
    C3' C4' C5' O4 . . . . -58.99(19) ?
    O7 C4' C5' C6' . . . . 63.0(2) ?
    C3' C4' C5' C6' . . . . -178.01(16) ?
    C13' O8 C6' C5' . . . . -127.09(18) ?
    O4 C5' C6' O8 . . . . -61.5(2) ?
    C4' C5' C6' O8 . . . . 57.4(2) ?
    C2' O5 C7' O9 . . . . -2.1(3) ?
    C2' O5 C7' C8' . . . . 176.30(19) ?
    C3' O6 C9' O10 . . . . 3.2(4) ?
    C3' O6 C9' C10' . . . . -176.3(2) ?
    C4' O7 C11' O11 . . . . 4.8(3) ?
    C4' O7 C11' C12' . . . . -174.66(18) ?
    C6' O8 C13' O12 . . . . -8.6(3) ?
    C6' O8 C13' C14' . . . . 173.88(18) ?
