# Supplementary material for: (2R,3S)-2-Benzyl-3-(2,3,4,6-tetra-O-acetyl-β-d-glucopyranos­yloxy)butanolide
Source: Acta Crystallogr Sect E Struct Rep Online. 2010 Feb 27;66(Pt 3):o704. doi: 10.1107/S1600536810006628 (PMC2983542; doi:10.1107/S1600536810006628)
Supplement: Supplementary file 2 [file e-66-0o704-Isup2.hkl]

# 
# h,k,l, Fc-squared, Fo-squared, sigma(Fo-squared) and status flag 
# 
data_I
_shelx_title ' W033_0m in P2(1)2(1)2(1)' 
_shelx_refln_list_code          4 
_shelx_F_calc_maximum      260.10 
_exptl_crystal_F_000      1104.00 
_reflns_d_resolution_high  0.8439 
 
loop_ 
 _symmetry_equiv_pos_as_xyz 
 'x, y, z' 
 '-x+1/2, -y, z+1/2' 
 '-x, y+1/2, -z+1/2' 
 'x+1/2, -y+1/2, -z' 
 
_cell_length_a    10.6142 
_cell_length_b    11.0984 
_cell_length_c    22.9714 
_cell_angle_alpha  90.000 
_cell_angle_beta   90.000 
_cell_angle_gamma  90.000 
 
_shelx_F_squared_multiplier     1.000 
 
loop_ 
 _refln_index_h 
 _refln_index_k 
 _refln_index_l 
 _refln_F_squared_calc 
 _refln_F_squared_meas 
 _refln_F_squared_sigma 
 _refln_observed_status 
   2   0   0     4770.42     5055.51    105.96 o 
   4   0   0      197.93      149.14      4.57 o 
   6   0   0        5.75        4.76      1.50 o 
   8   0   0        8.90        7.77      2.32 o 
   1   1   0     1125.88     1069.15     23.44 o 
   2   1   0      195.28      142.75      3.95 o 
   3   1   0     5434.63     5507.37    115.99 o 
   4   1   0     1533.80     1561.40     35.59 o 
   5   1   0      148.12      156.10      4.26 o 
   6   1   0     1004.45      853.15     16.04 o 
   7   1   0     1065.67     1094.40     20.49 o 
   8   1   0      744.42      634.88     13.47 o 
   0   2   0    67650.45    60733.29   2001.20 o 
   1   2   0     5293.29     5257.72    110.47 o 
   2   2   0    18257.21    17822.94    373.78 o 
   3   2   0     5312.38     5591.15    117.99 o 
   4   2   0      250.81      229.73      4.11 o 
   5   2   0     1438.19     1351.01     20.29 o 
   6   2   0      149.80      148.42      3.39 o 
   7   2   0        3.98        3.87      1.00 o 
   8   2   0     1068.06      949.91     26.57 o 
   9   2   0      695.06      669.74     13.91 o 
  10   2   0       29.72       23.19      2.01 o 
   1   3   0      202.53      165.31      3.36 o 
   2   3   0      202.23      139.93      4.39 o 
   3   3   0       44.57       45.44      1.97 o 
   4   3   0      332.53      419.22      8.19 o 
   5   3   0     1533.81     1509.12     20.60 o 
   6   3   0     1789.88     1775.94     30.27 o 
   7   3   0        1.50        3.42      1.41 o 
   8   3   0       52.65       53.18      2.89 o 
   9   3   0        3.69        1.07      1.25 o 
  10   3   0       60.03       55.39      2.76 o 
  11   3   0      141.92      131.72      3.89 o 
   0   4   0     2222.04     2523.36     38.30 o 
   1   4   0      475.60      564.55     10.11 o 
   2   4   0     3900.30     3819.39     48.65 o 
   3   4   0      833.21      744.40     10.60 o 
   4   4   0     5079.87     5094.44     65.48 o 
   5   4   0      234.20      201.22      9.34 o 
   6   4   0      385.36      439.71      9.28 o 
   7   4   0      706.05      636.10     12.80 o 
   8   4   0        0.27        1.01      1.37 o 
   9   4   0     1426.19     1286.78     24.88 o 
  10   4   0       60.91       53.58      2.69 o 
  11   4   0        3.56        3.89      1.13 o 
   1   5   0     1622.30     1783.47     29.71 o 
   2   5   0     1200.98     1328.48     21.19 o 
   3   5   0      122.06       99.88      2.88 o 
   4   5   0       10.76        9.82      1.38 o 
   5   5   0      164.31      157.17      4.57 o 
   6   5   0      180.47      185.44      5.29 o 
   7   5   0       34.85       44.41      2.77 o 
   8   5   0      139.12      122.46      5.11 o 
   9   5   0        9.66       11.22      1.69 o 
  10   5   0       81.48       85.91      3.26 o 
  11   5   0       31.57       24.38      1.75 o 
   1   6   0      322.90      392.81     11.06 o 
   2   6   0      614.46      710.79     13.42 o 
   3   6   0      747.98      732.29     13.73 o 
   4   6   0      236.35      260.62      6.34 o 
   5   6   0       10.81        6.27      1.45 o 
   6   6   0      637.49      563.04     32.05 o 
   7   6   0      158.37      162.81      5.23 o 
   8   6   0       56.25       76.05      5.95 o 
   9   6   0      379.48      341.21      5.67 o 
  10   6   0      295.01      305.04      7.08 o 
  11   6   0      111.29      131.34      3.57 o 
   1   7   0      119.53      132.59      7.21 o 
   2   7   0        1.73        3.20      2.57 o 
   3   7   0      823.15      923.65     26.07 o 
   4   7   0        2.50       10.40      2.63 o 
   5   7   0      165.76      183.06     12.44 o 
   6   7   0      541.88      494.99     12.16 o 
   7   7   0        6.84        4.29      1.08 o 
   8   7   0        9.93       16.65      1.44 o 
   9   7   0        2.78        4.35      0.95 o 
  10   7   0       82.05       92.49      3.07 o 
   0   8   0      446.37      419.49     10.39 o 
   1   8   0      631.16      558.18      8.93 o 
   2   8   0      906.99      916.52     14.88 o 
   3   8   0       49.00       51.08      2.89 o 
   4   8   0      298.22      260.11     10.78 o 
   5   8   0      766.14      687.28     26.60 o 
   6   8   0        0.01        2.21      1.08 o 
   7   8   0      132.57      118.89      2.90 o 
   8   8   0       79.75       78.73      2.24 o 
   9   8   0       14.58       10.21      1.50 o 
   1   9   0       22.18       19.33      2.04 o 
   2   9   0        1.96        0.92      1.49 o 
   3   9   0        5.08        6.32      2.48 o 
   4   9   0        1.23        5.89      1.85 o 
   5   9   0        5.06        9.14      1.25 o 
   6   9   0       16.89       16.93      1.33 o 
   7   9   0       41.33       35.78      2.38 o 
   8   9   0       45.05       43.61      2.38 o 
   9   9   0        1.23        2.26      1.07 o 
   0  10   0     1268.47     1296.37     33.96 o 
   1  10   0       18.27       16.12      3.13 o 
   2  10   0      402.02      428.41      7.01 o 
   3  10   0      134.22      158.84      4.30 o 
   4  10   0       99.15      105.69      3.53 o 
   5  10   0       12.35       25.18      2.03 o 
   6  10   0      159.34      193.08      7.11 o 
   7  10   0      179.24      168.44      4.57 o 
   8  10   0        1.07       -0.31      1.07 o 
   1  11   0      434.89      498.83      7.63 o 
   2  11   0        6.98        9.19      1.85 o 
   3  11   0       70.11       77.34      2.84 o 
   4  11   0      137.10      123.07      3.52 o 
   5  11   0       19.39       16.04      1.82 o 
   6  11   0       28.92       30.77      2.01 o 
   2  12   0      211.01      222.52      5.58 o 
   3  12   0        3.53        2.69      1.38 o 
   4  12   0       24.38       19.99      1.69 o 
   1   0   1     8349.97     7684.72    162.05 o 
   2   0   1     2048.68     2004.77     42.49 o 
   3   0   1     1705.85     1766.47     37.85 o 
   4   0   1        1.75        1.63      0.66 o 
   5   0   1      295.14      256.98      5.83 o 
   6   0   1        1.37        2.63      0.97 o 
   7   0   1       70.30       68.23      4.36 o 
   8   0   1       47.81       42.17      3.82 o 
   9   0   1      402.94      353.98     12.72 o 
  -9   1   1      330.16      322.96     11.97 o 
  -8   1   1      556.43      486.50     10.83 o 
  -7   1   1      992.16      968.88     21.84 o 
  -6   1   1      227.92      234.47      7.27 o 
  -5   1   1     2805.91     2691.81     45.79 o 
  -4   1   1      529.70      533.36     10.15 o 
  -3   1   1      506.72      495.56      7.99 o 
  -2   1   1     4167.46     4128.55     60.97 o 
  -1   1   1     7310.03     7421.65    111.07 o 
   0   1   1     6702.23     6237.46    130.90 o 
   1   1   1     7307.11     7428.87    155.59 o 
   2   1   1     4163.52     4045.07     86.35 o 
   3   1   1      504.16      470.97     11.53 o 
   4   1   1      532.87      547.81     13.88 o 
   5   1   1     2781.45     2709.76     36.08 o 
   6   1   1      226.50      239.30      5.83 o 
   7   1   1      994.24      962.15     18.37 o 
   8   1   1      559.29      487.64     15.42 o 
   9   1   1      329.00      333.80     12.09 o 
  10   1   1      720.33      707.09     14.54 o 
  -8   2   1      710.36      657.65     19.61 o 
  -7   2   1      249.11      252.35      6.32 o 
  -6   2   1      210.19      196.06      4.07 o 
  -5   2   1     1297.72     1347.89     23.95 o 
  -4   2   1      987.03      986.71     17.61 o 
  -3   2   1     5177.16     5204.46    109.16 o 
  -2   2   1    15943.52    16019.05    236.74 o 
  -1   2   1    10397.33    10613.79    111.23 o 
   0   2   1     4014.57     4019.53     49.01 o 
   1   2   1    10395.79    10586.95    221.70 o 
   2   2   1    15890.69    15883.27    333.55 o 
   3   2   1     5193.88     5126.88    109.10 o 
   4   2   1      984.26      989.68     14.41 o 
   5   2   1     1292.79     1361.58     18.93 o 
   6   2   1      208.43      191.59      4.02 o 
   7   2   1      251.15      252.13      6.17 o 
   8   2   1      713.84      651.88     19.68 o 
   9   2   1       57.95       55.90      2.88 o 
  10   2   1      167.29      168.88      4.95 o 
  11   2   1       54.83       52.70      2.51 o 
 -10   3   1      328.30      329.61      7.77 o 
  -9   3   1      770.48      693.05     14.29 o 
  -8   3   1      172.69      151.40      4.81 o 
  -7   3   1      854.55      874.18     22.90 o 
  -6   3   1       99.67      112.37      3.79 o 
  -5   3   1      300.14      305.79      6.64 o 
  -4   3   1      612.10      554.82     15.29 o 
  -3   3   1     4896.08     4860.49     76.69 o 
  -2   3   1     8819.66     9176.74    135.50 o 
  -1   3   1     1871.46     1979.34     21.12 o 
   0   3   1     4941.70     5083.29     61.98 o 
   1   3   1     1878.16     1947.54     29.97 o 
   2   3   1     8825.93     8996.56    191.25 o 
   3   3   1     4893.25     4894.43     76.69 o 
   4   3   1      603.22      552.35     10.29 o 
   5   3   1      302.97      307.96      5.37 o 
   6   3   1       97.76      108.38      7.30 o 
   7   3   1      846.75      864.47     18.30 o 
   8   3   1      171.82      147.13      4.74 o 
   9   3   1      774.67      685.16     14.22 o 
  10   3   1      328.39      328.54      7.83 o 
  11   3   1       13.75       12.28      1.44 o 
 -10   4   1      412.01      411.69      9.27 o 
  -9   4   1       32.63       29.69      1.83 o 
  -8   4   1     1391.59     1381.01     24.75 o 
  -7   4   1      247.18      235.20     10.90 o 
  -6   4   1     1278.81     1243.09     22.27 o 
  -5   4   1      473.88      545.23     10.61 o 
  -4   4   1     2209.84     2297.09     37.90 o 
  -3   4   1      426.94      373.23      7.62 o 
  -2   4   1     2273.25     2460.80     58.97 o 
  -1   4   1       46.55       59.31      1.45 o 
   0   4   1      653.46      692.43     11.29 o 
   1   4   1       47.82       59.43      1.71 o 
   2   4   1     2260.84     2395.24     31.39 o 
   3   4   1      426.42      391.69     27.38 o 
   4   4   1     2211.00     2285.00     30.33 o 
   5   4   1      467.70      533.04     15.29 o 
   6   4   1     1274.02     1275.17     22.34 o 
   7   4   1      245.89      224.68      6.55 o 
   8   4   1     1384.48     1358.11     24.75 o 
   9   4   1       32.92       25.82      2.07 o 
  10   4   1      415.55      414.89      9.34 o 
  11   4   1       31.26       27.51      1.88 o 
 -11   5   1       64.72       56.02      2.38 o 
 -10   5   1      143.63      136.23      4.14 o 
  -9   5   1      134.14      120.17      2.88 o 
  -8   5   1      748.80      701.23      9.08 o 
  -7   5   1      637.86      610.61     12.42 o 
  -6   5   1     1045.26     1029.51     18.72 o 
  -5   5   1      419.69      365.65      7.97 o 
  -4   5   1      509.81      572.02     26.73 o 
  -3   5   1     1967.31     1955.04     32.86 o 
  -2   5   1     1765.77     1866.40     30.58 o 
  -1   5   1     1338.94     1357.14     23.14 o 
   0   5   1      991.29     1073.23     24.94 o 
   1   5   1     1341.88     1361.46     23.16 o 
   2   5   1     1762.43     1820.84     24.41 o 
   3   5   1     1963.18     1965.71     22.52 o 
   4   5   1      511.39      552.99     10.91 o 
   5   5   1      420.62      359.76      7.97 o 
   6   5   1     1039.84      998.16     18.67 o 
   7   5   1      631.30      590.79     19.36 o 
   8   5   1      743.75      703.74      9.41 o 
   9   5   1      135.51      126.77      4.20 o 
  10   5   1      141.53      130.90      4.14 o 
  11   5   1       64.83       64.86      2.51 o 
 -10   6   1      256.72      235.15      4.12 o 
  -9   6   1       96.50       93.45      2.50 o 
  -8   6   1      878.80      831.29     13.07 o 
  -7   6   1      386.01      427.92     12.60 o 
  -6   6   1      381.35      344.14     18.96 o 
  -5   6   1      380.23      348.50      9.68 o 
  -4   6   1      133.79      142.62      4.34 o 
  -3   6   1     1098.11     1099.39     19.56 o 
  -2   6   1       10.06       13.43      1.70 o 
  -1   6   1       41.52       45.18      4.26 o 
   0   6   1      192.27      168.01      4.80 o 
   1   6   1       40.57       39.32      2.36 o 
   2   6   1        9.71        9.68      1.56 o 
   3   6   1     1094.47     1098.17     15.67 o 
   4   6   1      133.70      145.83      4.36 o 
   5   6   1      379.05      347.85      6.50 o 
   6   6   1      379.80      351.69      8.22 o 
   7   6   1      385.36      402.33      9.41 o 
   8   6   1      873.49      814.73     12.94 o 
   9   6   1       96.97       98.98      3.54 o 
  10   6   1      256.12      232.67      5.83 o 
 -10   7   1       36.85       45.63      3.16 o 
  -9   7   1      137.40      137.43      2.97 o 
  -8   7   1      201.12      196.34      3.85 o 
  -7   7   1      772.68      751.52      9.60 o 
  -6   7   1       18.65       21.05      2.27 o 
  -5   7   1     1285.39     1178.23     45.78 o 
  -4   7   1     1190.34     1108.39     20.03 o 
  -3   7   1       31.89       31.77      4.07 o 
  -2   7   1      314.97      281.48     11.03 o 
  -1   7   1      351.15      325.16     12.34 o 
   0   7   1       18.51       11.98      2.48 o 
   1   7   1      352.25      338.20      7.88 o 
   2   7   1      310.91      291.96      7.13 o 
   3   7   1       32.03       29.95      3.89 o 
   4   7   1     1194.04     1085.76     16.24 o 
   5   7   1     1290.99     1209.88     21.76 o 
   6   7   1       18.22       21.56      3.95 o 
   7   7   1      773.81      746.80     10.94 o 
   8   7   1      202.77      193.79      3.85 o 
   9   7   1      135.11      136.20      2.97 o 
  10   7   1       36.60       50.07      2.32 o 
  -9   8   1       20.35       24.09      1.28 o 
  -8   8   1      135.40      130.66      2.97 o 
  -7   8   1        8.46        8.14      1.17 o 
  -6   8   1      373.43      367.83      6.18 o 
  -5   8   1      121.14      127.05      8.11 o 
  -4   8   1      681.63      633.33     20.49 o 
  -3   8   1      378.35      367.93     12.16 o 
  -2   8   1      343.15      347.04     15.01 o 
  -1   8   1     1080.70     1025.94     14.22 o 
   0   8   1      512.86      449.24      7.67 o 
   1   8   1     1081.78     1002.97     14.19 o 
   2   8   1      343.77      349.42      8.67 o 
   3   8   1      379.35      352.61     14.29 o 
   4   8   1      683.91      681.85     19.58 o 
   5   8   1      118.26      120.39      7.80 o 
   6   8   1      372.34      366.58      6.16 o 
   7   8   1        8.29        8.95      1.19 o 
   8   8   1      135.96      138.68      3.01 o 
   9   8   1       20.83       21.87      1.75 o 
  -8   9   1       18.39       22.62      1.26 o 
  -7   9   1      131.78      146.70      2.97 o 
  -6   9   1      162.50      171.64      3.68 o 
  -5   9   1      382.21      377.58      5.79 o 
  -4   9   1      242.61      246.99      8.33 o 
  -3   9   1      212.89      191.01     20.33 o 
  -2   9   1      620.12      544.61     13.35 o 
  -1   9   1       46.42       47.27      2.93 o 
   0   9   1      101.78       92.98      3.33 o 
   1   9   1       45.72       40.80      2.51 o 
   2   9   1      620.84      543.29     15.26 o 
   3   9   1      213.15      209.06      7.42 o 
   4   9   1      241.18      254.30      4.39 o 
   5   9   1      386.77      380.15      7.53 o 
   6   9   1      160.44      168.39      7.43 o 
   7   9   1      129.20      143.18      4.39 o 
   8   9   1       18.48       27.45      2.07 o 
  -8  10   1        4.92        5.08      1.25 o 
  -7  10   1       14.22       13.66      1.69 o 
  -6  10   1       58.03       72.15      2.76 o 
  -5  10   1      143.12      139.52      3.93 o 
  -4  10   1      182.61      201.22      4.90 o 
  -3  10   1      236.39      239.12     10.31 o 
  -2  10   1      204.55      199.46      9.34 o 
  -1  10   1       40.48       43.43      4.83 o 
   0  10   1      466.94      426.76     10.01 o 
   1  10   1       39.70       41.42      3.21 o 
   2  10   1      201.71      200.03      7.90 o 
   3  10   1      240.70      246.71      4.74 o 
   4  10   1      181.43      195.80      4.85 o 
   5  10   1      143.04      136.76      3.91 o 
   6  10   1       57.04       72.80      4.54 o 
   7  10   1       13.56       12.60      1.63 o 
   8  10   1        5.07        5.39      1.25 o 
  -6  11   1       86.27       99.16      4.95 o 
  -5  11   1       55.91       55.64      2.63 o 
  -4  11   1      210.11      210.24      8.21 o 
  -3  11   1       55.21       50.56      2.79 o 
  -2  11   1      126.98      139.46      3.86 o 
  -1  11   1      193.27      191.18      8.40 o 
   0  11   1       30.62       37.73      2.90 o 
   1  11   1      193.67      199.31      5.86 o 
   2  11   1      127.12      149.67      3.38 o 
   3  11   1       55.44       49.00      2.44 o 
   4  11   1      208.29      216.61      4.95 o 
   5  11   1       57.26       59.03      2.63 o 
   6  11   1       85.68       96.75      3.20 o 
  -5  12   1       24.37       21.43      1.57 o 
  -4  12   1      248.43      267.70      6.20 o 
  -3  12   1       36.62       35.34      2.19 o 
  -2  12   1       59.27       59.15      2.76 o 
  -1  12   1      148.58      146.19      4.32 o 
   3  12   1       36.62       29.70      2.13 o 
   4  12   1      250.24      269.83      6.14 o 
   1   0   2     3647.59     3633.88     76.32 o 
   2   0   2    16231.13    16285.32    342.26 o 
   3   0   2     9354.09     9442.91    197.64 o 
   4   0   2      916.54      945.93     32.90 o 
   5   0   2      242.23      222.90      5.27 o 
   6   0   2       95.77       69.43      2.77 o 
   7   0   2      172.57      183.10      7.39 o 
   8   0   2       11.36       13.60      2.76 o 
   9   0   2      422.50      414.64     14.22 o 
  10   0   2      644.01      629.95     13.16 o 
  11   0   2       76.39       80.65      3.13 o 
 -10   1   2      495.85      501.11     11.03 o 
  -9   1   2      241.39      212.80      9.21 o 
  -8   1   2      118.84      118.62      6.14 o 
  -7   1   2      172.23      184.35      7.46 o 
  -6   1   2      941.53      946.22     18.39 o 
  -5   1   2      761.73      841.79     15.57 o 
  -4   1   2     1992.96     2045.57     49.06 o 
  -3   1   2     9235.07     9975.11    207.60 o 
  -2   1   2     1595.82     1600.78     34.15 o 
  -1   1   2     9365.15     9226.29    197.39 o 
   0   1   2     3092.39     2960.82     62.47 o 
   1   1   2     9361.14     9553.64    196.39 o 
   2   1   2     1601.01     1618.96     34.65 o 
   3   1   2     9216.81     9884.56    208.04 o 
   4   1   2     1994.72     2043.63     63.67 o 
   5   1   2      762.42      853.79     12.29 o 
   6   1   2      941.91      931.80     24.94 o 
   7   1   2      168.96      176.08      7.39 o 
   8   1   2      119.48      122.51      6.27 o 
   9   1   2      239.26      220.51      9.40 o 
  10   1   2      496.71      520.54     11.09 o 
  11   1   2       75.27       73.88      2.95 o 
  -9   2   2      429.06      391.02      8.90 o 
  -7   2   2       31.01       31.11      1.79 o 
  -6   2   2      160.71      179.77      3.85 o 
  -5   2   2      913.75      855.44     12.54 o 
  -4   2   2      324.20      400.36      8.00 o 
  -2   2   2    10547.75    10785.70    160.35 o 
  -1   2   2    11833.31    12218.46    148.92 o 
   0   2   2     1996.18     2089.87     44.30 o 
   1   2   2    11863.96    12574.86    257.17 o 
   2   2   2    10558.38    10890.61    226.53 o 
   3   2   2     1526.16     1753.12     38.22 o 
   4   2   2      321.70      394.95      6.27 o 
   5   2   2      917.86      854.28     12.48 o 
   6   2   2      158.77      176.64      4.64 o 
   7   2   2       31.44       39.67      3.57 o 
   8   2   2       76.44       62.06      3.14 o 
   9   2   2      433.02      391.64      8.96 o 
  10   2   2       93.03      102.77      3.76 o 
  11   2   2       39.51       40.04      2.26 o 
  12   2   2        8.45        9.52      1.32 o 
  -8   3   2      264.23      249.71      8.71 o 
  -7   3   2        1.68        3.93      1.24 o 
  -6   3   2     1255.39     1293.82     23.84 o 
  -5   3   2      195.21      171.34      4.41 o 
  -4   3   2     1334.37     1337.41     33.40 o 
  -3   3   2      463.66      479.87     13.54 o 
  -2   3   2      829.87      872.89     19.36 o 
  -1   3   2     2877.44     2986.98     36.61 o 
   0   3   2     5551.97     5849.94    118.09 o 
   1   3   2     2863.41     2956.93     63.29 o 
   2   3   2      830.85      844.32     19.49 o 
   3   3   2      465.17      500.24     11.19 o 
   4   3   2     1338.67     1340.14     22.50 o 
   5   3   2      192.67      168.20      3.57 o 
   6   3   2     1259.38     1310.23     22.83 o 
   7   3   2        1.70        4.65      1.61 o 
   8   3   2      266.95      254.00      6.77 o 
   9   3   2      365.76      320.52      7.71 o 
  10   3   2      331.37      340.32      8.02 o 
  11   3   2       36.77       38.04      2.13 o 
  12   3   2       45.65       43.86      2.01 o 
  -9   4   2       24.63       21.52      1.67 o 
  -8   4   2        4.98        0.69      1.63 o 
  -7   4   2       12.28       12.44      1.75 o 
  -6   4   2       12.34        9.94      1.49 o 
  -5   4   2     1170.68     1198.98     21.07 o 
  -4   4   2      279.89      278.04      9.15 o 
  -3   4   2      666.85      619.36     17.11 o 
  -2   4   2     1502.65     1456.05     31.58 o 
  -1   4   2      638.97      583.52      8.52 o 
   0   4   2     3055.21     3261.67     49.27 o 
   1   4   2      641.09      581.86      8.39 o 
   2   4   2     1506.60     1416.58     23.76 o 
   3   4   2      663.63      614.96     11.31 o 
   4   4   2      279.94      281.79      4.99 o 
   5   4   2     1175.86     1204.37     21.13 o 
   6   4   2       12.02       13.03      1.64 o 
   7   4   2       12.61       12.82      1.38 o 
   8   4   2        4.56        4.95      2.51 o 
   9   4   2       25.28       23.44      2.01 o 
  10   4   2       60.66       53.83      2.69 o 
  11   4   2        1.26        2.57      1.07 o 
 -10   5   2      102.43      100.64      3.38 o 
  -9   5   2      508.77      471.00      7.42 o 
  -8   5   2       69.68       58.60      1.87 o 
  -7   5   2      398.12      370.37      8.62 o 
  -6   5   2     1252.44     1252.93     22.50 o 
  -5   5   2       15.14       21.88      1.90 o 
  -4   5   2      334.83      310.54      6.91 o 
  -3   5   2     1678.75     1791.62     30.31 o 
  -2   5   2      537.94      546.96     10.38 o 
  -1   5   2       37.67       41.81      3.51 o 
   0   5   2     2662.45     3001.68     48.54 o 
   1   5   2       38.01       36.64      2.12 o 
   2   5   2      538.98      538.93      8.25 o 
   3   5   2     1675.02     1805.33     20.78 o 
   4   5   2      334.01      308.93      6.89 o 
   5   5   2       15.67       22.95      1.94 o 
   6   5   2     1259.02     1255.37     18.34 o 
   7   5   2      400.26      364.65      6.93 o 
   8   5   2       70.64       58.13      3.07 o 
   9   5   2      507.23      490.34     10.59 o 
  10   5   2      100.04       93.30      3.45 o 
  11   5   2       90.99       87.04      2.95 o 
 -10   6   2        9.32       13.09      1.06 o 
  -9   6   2      281.35      262.87      4.67 o 
  -8   6   2       48.55       46.95      1.72 o 
  -7   6   2      115.37       97.47      5.33 o 
  -6   6   2      327.77      361.70      8.38 o 
  -5   6   2      193.79      221.77      8.80 o 
  -4   6   2      303.69      274.53      6.61 o 
  -3   6   2      644.99      616.65     12.07 o 
  -2   6   2      334.35      305.92     10.84 o 
  -1   6   2      628.99      652.88     19.43 o 
   0   6   2       51.46       58.95      2.80 o 
   1   6   2      630.18      646.03     27.54 o 
   2   6   2      340.32      292.24      6.82 o 
   3   6   2      642.73      633.48      9.73 o 
   4   6   2      310.39      282.18      6.64 o 
   5   6   2      196.50      219.62      4.75 o 
   6   6   2      327.08      349.66      8.48 o 
   7   6   2      114.89      101.14      6.39 o 
   8   6   2       47.26       45.81      1.91 o 
   9   6   2      281.86      259.76      4.67 o 
  10   6   2        8.77       14.85      1.63 o 
  11   6   2        6.19        5.51      1.07 o 
 -10   7   2       73.89       78.46      1.99 o 
  -9   7   2       23.21       22.82      1.33 o 
  -8   7   2       70.17       64.33      2.15 o 
  -7   7   2      161.83      165.83      3.16 o 
  -6   7   2     1231.14     1127.75     30.05 o 
  -5   7   2        7.84       10.61      1.80 o 
  -4   7   2      169.00      163.98      8.93 o 
  -3   7   2      404.35      367.27     13.10 o 
  -2   7   2      331.39      317.64     11.97 o 
  -1   7   2      219.89      245.00      7.31 o 
   0   7   2      962.69      914.82     31.93 o 
   1   7   2      219.35      245.62      6.39 o 
   2   7   2      327.37      317.13      7.62 o 
   3   7   2      405.64      364.73     14.54 o 
   4   7   2      167.43      159.34      5.08 o 
   5   7   2        7.42        7.70      1.82 o 
   6   7   2     1234.52     1164.28     29.51 o 
   7   7   2      162.00      168.88      3.57 o 
   8   7   2       69.68       65.30      2.95 o 
   9   7   2       22.26       24.32      1.33 o 
  10   7   2       74.48       75.88      2.82 o 
  -9   8   2       99.02      105.79      2.44 o 
  -8   8   2       49.09       53.24      1.88 o 
  -7   8   2       18.20       22.39      2.13 o 
  -6   8   2      974.30      960.59     14.11 o 
  -5   8   2       27.59       38.66      2.69 o 
  -4   8   2     1233.03     1079.93     31.02 o 
  -3   8   2      195.23      173.10      6.31 o 
  -2   8   2       14.78       14.97      3.31 o 
  -1   8   2        3.02        2.09      1.80 o 
   0   8   2      528.18      530.50      8.62 o 
   1   8   2        3.03        2.73      1.69 o 
   2   8   2       14.66       19.98      2.10 o 
   3   8   2      197.32      166.84      5.43 o 
   4   8   2     1239.30     1124.57     58.25 o 
   5   8   2       26.75       35.86      2.10 o 
   6   8   2      979.85      981.85     13.74 o 
   7   8   2       18.29       22.02      2.91 o 
   8   8   2       49.63       53.20      2.69 o 
   9   8   2       97.75      102.08      3.38 o 
  -9   9   2        2.19        0.38      1.07 o 
  -8   9   2       10.47        9.36      1.85 o 
  -7   9   2      100.14      100.53      2.43 o 
  -6   9   2       12.85       17.48      1.45 o 
  -5   9   2       41.57       40.82      1.90 o 
  -4   9   2      232.74      234.17     12.03 o 
  -3   9   2      326.54      266.59      8.52 o 
  -2   9   2      153.96      129.02      7.55 o 
  -1   9   2        2.50        2.21      1.82 o 
   0   9   2      244.07      252.65     10.33 o 
   1   9   2        3.05        6.24      2.02 o 
   2   9   2      156.66      131.97      5.06 o 
   3   9   2      323.02      273.03     10.00 o 
   4   9   2      235.53      238.70      4.71 o 
   5   9   2       41.02       40.53      2.51 o 
   6   9   2       12.85       18.86      2.07 o 
   7   9   2      101.08      100.26      3.57 o 
   8   9   2       10.50       12.16      1.63 o 
   9   9   2        2.03        2.51      1.07 o 
  -8  10   2       35.97       39.23      1.44 o 
  -7  10   2       74.51       82.28      3.07 o 
  -6  10   2      304.78      303.07      6.26 o 
  -5  10   2      127.31      145.40      4.02 o 
  -4  10   2      452.54      433.17     10.28 o 
  -3  10   2      370.67      388.98      7.69 o 
  -2  10   2      627.20      618.29     19.17 o 
  -1  10   2       89.34       89.80      6.20 o 
   0  10   2      151.07      135.29      7.21 o 
   1  10   2       91.21       83.23      4.17 o 
   2  10   2      625.36      615.64     13.16 o 
   3  10   2      371.34      393.97      6.55 o 
   4  10   2      450.14      431.14      7.01 o 
   5  10   2      127.62      144.37      3.98 o 
   6  10   2      308.66      318.50      6.30 o 
   7  10   2       73.42       81.15      2.95 o 
  -6  11   2      135.41      148.72      4.04 o 
  -5  11   2      137.43      139.17      4.20 o 
  -4  11   2       15.15       16.92      1.71 o 
  -3  11   2      137.81      149.60      6.33 o 
  -2  11   2      271.05      306.32      8.58 o 
  -1  11   2       61.85       82.28      5.58 o 
   0  11   2       45.58       39.92      4.20 o 
   1  11   2       63.51       82.34      5.20 o 
   2  11   2      273.39      302.02      9.46 o 
   3  11   2      137.97      147.62      3.64 o 
   4  11   2       15.03       14.01      2.26 o 
   5  11   2      135.63      149.07      4.20 o 
   6  11   2      136.04      151.83      4.07 o 
  -5  12   2       46.40       51.95      2.19 o 
  -4  12   2       66.91       76.20      2.82 o 
  -3  12   2       37.82       46.50      2.44 o 
  -2  12   2       72.42       75.76      3.01 o 
  -1  12   2       28.63       33.78      2.32 o 
   0  12   2        9.87       14.66      1.75 o 
   1   0   3        5.35       12.47      1.07 o 
   2   0   3     6626.11     6898.49    144.56 o 
   3   0   3     2070.98     1978.33     42.49 o 
   4   0   3     2540.86     2507.19     48.56 o 
   5   0   3       58.74       48.94      3.20 o 
   6   0   3      214.88      204.97      7.52 o 
   7   0   3      359.13      269.20      9.65 o 
   8   0   3       90.03       79.64      5.08 o 
   9   0   3      371.63      362.38     12.91 o 
  10   0   3      182.77      173.58      5.01 o 
  11   0   3        0.49        1.69      1.19 o 
  12   0   3        7.91       12.53      1.38 o 
 -11   1   3       28.11       33.27      2.13 o 
 -10   1   3      813.65      760.23     15.54 o 
  -9   1   3      170.80      175.96      8.08 o 
  -8   1   3      373.68      377.48     12.85 o 
  -7   1   3      173.94      166.93      7.08 o 
  -6   1   3      140.92      145.15      3.98 o 
  -5   1   3      361.13      366.04      7.71 o 
  -4   1   3     2792.61     2744.07     65.67 o 
  -3   1   3     2665.07     2692.75     56.65 o 
  -2   1   3     3613.59     3769.17     78.77 o 
  -1   1   3     3291.86     3301.89     69.87 o 
   0   1   3     3213.17     2970.22     62.79 o 
   1   1   3     3285.92     3330.97     70.06 o 
   2   1   3     3589.91     3716.16     79.14 o 
   3   1   3     2648.08     2656.47     57.21 o 
   4   1   3     2791.51     2771.93     95.28 o 
   5   1   3      360.12      368.36      7.37 o 
   6   1   3      139.45      136.04      6.02 o 
   7   1   3      175.16      159.23      6.96 o 
   8   1   3      377.60      382.93     12.91 o 
   9   1   3      171.91      167.35      9.96 o 
  10   1   3      813.31      762.42     15.54 o 
  11   1   3       27.91       30.58      2.13 o 
  12   1   3       10.09       16.42      1.50 o 
 -10   2   3       14.48       14.41      1.75 o 
  -9   2   3      203.19      188.18      5.26 o 
  -7   2   3      465.51      442.27      9.25 o 
  -6   2   3     1105.55     1110.36     16.11 o 
  -5   2   3     1588.79     1593.10     22.10 o 
  -4   2   3      534.63      548.05     10.48 o 
  -2   2   3     1794.83     1929.50     29.29 o 
  -1   2   3     5530.34     5454.06     81.48 o 
   0   2   3      657.90      658.71     14.66 o 
   1   2   3     5539.22     5521.10    115.17 o 
   2   2   3     1796.40     1966.86     41.92 o 
   3   2   3     2458.72     2501.69     53.83 o 
   4   2   3      535.80      543.52     10.00 o 
   5   2   3     1592.22     1580.99     21.41 o 
   6   2   3     1106.78     1086.64     22.87 o 
   7   2   3      466.07      432.46     18.45 o 
   8   2   3       61.22       68.47      3.31 o 
   9   2   3      207.18      191.18      5.33 o 
  10   2   3       15.38       13.91      1.69 o 
  11   2   3        6.94        6.20      1.38 o 
  12   2   3        1.94        1.32      1.07 o 
 -10   3   3      167.82      170.13      4.89 o 
  -9   3   3      851.15      779.65     15.73 o 
  -8   3   3      225.65      242.00      8.52 o 
  -7   3   3      195.19      188.18      6.96 o 
  -6   3   3     1243.24     1279.48     22.37 o 
  -5   3   3      845.89      841.75     14.98 o 
  -4   3   3      730.02      767.62     20.18 o 
  -3   3   3     4558.28     4563.73    108.28 o 
  -2   3   3      868.13      848.21     13.58 o 
  -1   3   3     8973.71     9405.58    138.86 o 
   0   3   3     4670.69     4502.44     83.34 o 
   1   3   3     8937.31     9245.09    195.95 o 
   2   3   3      868.09      850.02     19.43 o 
   3   3   3     4548.31     4634.15     77.98 o 
   4   3   3      734.26      764.51     13.67 o 
   5   3   3      839.00      815.26     14.98 o 
   6   3   3     1241.16     1269.60     32.30 o 
   7   3   3      195.16      185.28      4.21 o 
   8   3   3      227.07      245.25      6.66 o 
   9   3   3      850.76      764.36     15.73 o 
  10   3   3      169.29      170.63      4.95 o 
  11   3   3       39.17       45.74      2.38 o 
  12   3   3       76.46       86.60      2.82 o 
  -9   4   3       23.68       29.45      3.20 o 
  -8   4   3      225.53      210.42      8.02 o 
  -7   4   3      260.05      250.65      8.52 o 
  -6   4   3      472.78      462.85     16.57 o 
  -5   4   3      160.98      161.09      4.41 o 
  -4   4   3      813.26      841.28     15.10 o 
  -3   4   3     3369.87     3735.14     89.42 o 
  -2   4   3      960.29     1086.70     27.88 o 
  -1   4   3      456.86      469.09     11.91 o 
   0   4   3      125.36      143.64      4.04 o 
   1   4   3      462.18      475.21      7.05 o 
   2   4   3      967.91     1082.00     18.37 o 
   3   4   3     3361.18     3765.66     59.85 o 
   4   4   3      812.32      842.84     12.17 o 
   5   4   3      160.22      158.39      4.44 o 
   6   4   3      475.06      460.56     13.60 o 
   7   4   3      254.73      245.37      6.54 o 
   8   4   3      227.64      214.99      6.58 o 
   9   4   3       24.34       29.83      2.95 o 
  10   4   3      194.20      167.06      4.83 o 
  11   4   3        7.05        7.39      1.32 o 
  -9   5   3      358.08      352.04      5.92 o 
  -8   5   3      133.08      144.19      3.19 o 
  -7   5   3      312.66      292.82     10.40 o 
  -6   5   3      548.77      593.48     11.81 o 
  -5   5   3      640.43      595.84     11.69 o 
  -4   5   3      458.82      541.97     10.77 o 
  -3   5   3      973.35      977.89     17.28 o 
  -2   5   3      612.06      699.32     19.61 o 
  -1   5   3      178.36      218.59      5.36 o 
   0   5   3      274.73      274.08      6.16 o 
   1   5   3      176.54      206.39      5.12 o 
   2   5   3      619.86      696.41     12.00 o 
   3   5   3      973.66      967.52     11.86 o 
   4   5   3      462.00      558.40     10.81 o 
   5   5   3      642.57      583.11     11.66 o 
   6   5   3      543.77      566.33      9.52 o 
   7   5   3      309.54      280.22      7.33 o 
   8   5   3      134.98      139.60      3.65 o 
   9   5   3      356.01      366.26      8.40 o 
  10   5   3       35.12       35.59      2.32 o 
  11   5   3        8.93        6.83      1.19 o 
 -10   6   3      134.04      135.45      2.82 o 
  -9   6   3       46.05       46.76      1.94 o 
  -8   6   3       45.40       43.66      1.67 o 
  -7   6   3      139.92      132.85      6.14 o 
  -6   6   3      166.94      156.04      4.96 o 
  -5   6   3      868.57      801.47     15.01 o 
  -4   6   3      912.68      918.46     16.91 o 
  -3   6   3      876.81      944.31     17.35 o 
  -2   6   3      147.98      158.04      7.39 o 
  -1   6   3      270.33      264.50      6.49 o 
   0   6   3      881.59     1055.22     42.23 o 
   1   6   3      262.21      249.24      8.52 o 
   2   6   3      148.19      156.88      6.05 o 
   3   6   3      883.12      970.54     26.16 o 
   4   6   3      911.85      912.12     25.25 o 
   5   6   3      864.80      758.15     15.27 o 
   6   6   3      167.38      158.64      8.80 o 
   7   6   3      144.28      139.59      3.66 o 
   8   6   3       46.11       41.73      1.82 o 
   9   6   3       44.99       44.88      1.88 o 
  10   6   3      135.12      135.35      4.07 o 
  11   6   3       59.26       65.42      2.38 o 
 -10   7   3       60.76       66.11      1.82 o 
  -9   7   3       13.83       10.02      1.91 o 
  -8   7   3        1.30        2.47      2.51 o 
  -7   7   3      179.67      164.23      3.15 o 
  -6   7   3      332.78      284.75      7.34 o 
  -5   7   3      498.78      530.50     13.94 o 
  -4   7   3       72.24       88.11      3.55 o 
  -3   7   3      298.63      282.11     10.90 o 
  -2   7   3      119.32      113.92      6.77 o 
  -1   7   3      824.53      780.64     16.33 o 
   0   7   3      257.67      224.38      8.49 o 
   1   7   3      820.94      767.67     14.85 o 
   2   7   3      118.37      118.68      6.39 o 
   3   7   3      297.61      275.86      7.06 o 
   4   7   3       70.97       80.43      3.61 o 
   5   7   3      500.53      517.93     20.96 o 
   6   7   3      331.92      281.82     13.19 o 
   7   7   3      183.23      168.53      4.44 o 
   8   7   3        1.55        1.49      0.90 o 
   9   7   3       13.75        9.84      1.50 o 
  10   7   3       60.86       66.61      2.63 o 
  -9   8   3      122.39      130.50      2.75 o 
  -8   8   3       26.81       30.52      1.57 o 
  -7   8   3       54.40       49.79      1.97 o 
  -6   8   3      226.97      228.34      7.92 o 
  -5   8   3       40.00       35.83      1.82 o 
  -4   8   3       56.97       56.86      4.02 o 
  -3   8   3       54.46       53.02      7.99 o 
  -2   8   3       34.73       33.38      3.37 o 
  -1   8   3       84.90       84.59      3.77 o 
   0   8   3      271.83      331.46      7.26 o 
   1   8   3       86.53       83.53      3.49 o 
   2   8   3       35.62       28.53      2.33 o 
   3   8   3       54.32       59.30      3.36 o 
   4   8   3       59.28       59.47      6.64 o 
   5   8   3       40.32       35.41      1.60 o 
   6   8   3      225.67      220.41      3.87 o 
   7   8   3       55.14       49.90      3.60 o 
   8   8   3       26.95       30.70      2.26 o 
   9   8   3      122.47      130.90      3.82 o 
  -9   9   3        4.91        4.95      1.13 o 
  -8   9   3       72.53       88.58      2.26 o 
  -7   9   3       43.86       51.61      2.46 o 
  -6   9   3      623.15      604.74      8.26 o 
  -5   9   3      868.30      844.33     15.79 o 
  -4   9   3      819.93      818.04     13.90 o 
  -3   9   3      820.05      797.38     13.49 o 
  -2   9   3      356.41      326.00     27.57 o 
  -1   9   3       30.13       30.73      5.23 o 
   0   9   3      835.80      748.62     17.02 o 
   1   9   3       30.34       35.07      4.14 o 
   2   9   3      355.60      342.46     13.68 o 
   3   9   3      820.35      797.51     16.27 o 
   4   9   3      816.10      821.63     14.15 o 
   5   9   3      866.26      881.29     22.15 o 
   6   9   3      620.88      615.29     12.78 o 
   7   9   3       45.41       52.64      2.63 o 
   8   9   3       72.33       91.55      3.20 o 
   9   9   3        4.76        3.45      1.07 o 
  -8  10   3       18.67       16.23      1.44 o 
  -7  10   3       96.73      105.39      2.46 o 
  -6  10   3       30.23       30.89      1.51 o 
  -5  10   3       44.77       42.41      2.35 o 
  -4  10   3       77.64       76.48      4.36 o 
  -3  10   3       74.38       73.76      3.05 o 
  -2  10   3       35.66       41.55      4.83 o 
  -1  10   3      252.79      243.57      9.96 o 
   0  10   3       76.57       74.26      5.51 o 
   1  10   3      252.05      237.87      9.40 o 
   2  10   3       35.45       43.75      3.27 o 
   3  10   3       74.22       74.53      5.70 o 
   4  10   3       78.01       77.28      3.67 o 
   5  10   3       44.46       45.27      2.09 o 
   6  10   3       30.04       32.48      3.45 o 
   7  10   3       95.70      100.20      3.32 o 
  -6  11   3      135.94      147.33      2.88 o 
  -5  11   3       62.61       70.12      2.88 o 
  -4  11   3      535.12      518.96     13.79 o 
  -3  11   3      313.33      307.39      7.21 o 
  -2  11   3       37.17       36.89      2.27 o 
  -1  11   3        2.41        4.01      2.76 o 
   0  11   3      184.05      189.12      8.08 o 
   1  11   3        2.45        2.57      2.44 o 
   2  11   3       36.96       43.30      4.07 o 
   3  11   3      313.01      314.01     10.31 o 
   4  11   3      532.97      533.26     16.42 o 
   5  11   3       63.01       68.74      2.76 o 
   6  11   3      134.83      147.82      3.95 o 
  -4  12   3       41.90       34.21      2.07 o 
  -3  12   3       20.67       19.30      1.82 o 
  -2  12   3       80.80       83.03      3.13 o 
  -1  12   3       37.29       40.35      2.51 o 
   0   0   4     2166.89     2198.96     47.06 o 
   1   0   4      360.87      371.53      8.84 o 
   2   0   4       12.28       20.68      1.69 o 
   3   0   4     8004.00     8031.49    168.56 o 
   4   0   4     1448.65     1361.54     43.39 o 
   5   0   4        3.69        4.83      1.44 o 
   6   0   4      264.30      228.78      8.21 o 
   7   0   4        2.60        3.32      1.69 o 
   8   0   4      263.29      262.42      5.58 o 
   9   0   4      685.17      657.91     11.35 o 
  10   0   4      430.97      369.65      8.52 o 
  11   0   4      460.42      478.05     10.34 o 
  12   0   4        6.16       15.60      1.44 o 
 -12   1   4      123.13      136.98      3.82 o 
 -11   1   4       44.25       42.05      2.32 o 
 -10   1   4       67.68       66.80      2.95 o 
  -9   1   4      102.42       94.68      3.45 o 
  -8   1   4       87.53       69.74      4.83 o 
  -7   1   4      179.78      189.74      7.64 o 
  -6   1   4      289.41      347.68     12.85 o 
  -5   1   4      110.28      100.82      4.64 o 
  -4   1   4      130.72      122.07      4.89 o 
  -3   1   4     2056.74     2260.56     48.13 o 
  -2   1   4     1188.45     1163.76     22.46 o 
  -1   1   4     1299.28     1269.50     19.45 o 
   0   1   4     6802.76     7019.55    147.32 o 
   1   1   4     1290.84     1261.40     27.57 o 
   2   1   4     1177.41     1158.07     25.63 o 
   3   1   4     2078.12     2254.17     48.63 o 
   4   1   4      132.51      120.88      4.32 o 
   5   1   4      108.40       98.60      3.11 o 
   6   1   4      284.96      338.25     11.09 o 
   7   1   4      178.76      173.84      6.86 o 
   8   1   4       88.53       67.24      4.76 o 
   9   1   4      100.69       91.05      3.51 o 
  10   1   4       65.68       69.18      3.07 o 
  11   1   4       43.79       39.35      2.32 o 
  12   1   4      122.71      139.74      3.89 o 
 -11   2   4      112.55      110.85      3.63 o 
 -10   2   4       36.40       43.74      2.44 o 
  -9   2   4        8.23        9.15      1.57 o 
  -7   2   4       67.25       59.99      3.76 o 
  -6   2   4     1518.51     1511.77     26.25 o 
  -5   2   4     1272.04     1351.50     22.86 o 
  -4   2   4     1120.68     1233.08     21.71 o 
  -3   2   4      547.03      552.06     14.41 o 
  -2   2   4     2360.77     2421.73     51.45 o 
  -1   2   4     8263.90     8877.57    107.61 o 
   0   2   4     5141.97     4935.70    103.83 o 
   1   2   4     8264.80     8882.83    186.17 o 
   2   2   4     2360.94     2401.74     51.82 o 
   3   2   4      542.06      527.64     13.75 o 
   4   2   4     1128.10     1236.93     34.90 o 
   5   2   4     1270.12     1324.37     18.30 o 
   6   2   4     1523.43     1569.58     38.98 o 
   7   2   4       67.49       56.52      2.89 o 
   8   2   4      264.23      257.37      6.80 o 
   9   2   4        8.89        8.65      1.57 o 
  10   2   4       35.76       39.73      2.44 o 
  11   2   4      111.52      108.91      3.63 o 
  12   2   4       22.31       16.67      1.50 o 
 -11   3   4       21.19       22.12      1.75 o 
 -10   3   4       39.79       34.78      2.32 o 
  -9   3   4      143.29      122.94      4.14 o 
  -8   3   4       71.00       75.76      4.39 o 
  -7   3   4       37.92       52.89      3.51 o 
  -6   3   4     2420.05     2436.96     55.52 o 
  -5   3   4     1074.35     1119.55     23.91 o 
  -4   3   4     2632.52     2731.03     65.61 o 
  -3   3   4     2446.23     2511.28     60.91 o 
  -2   3   4     5822.24     6025.03    126.52 o 
  -1   3   4     1783.88     1623.08     24.83 o 
   0   3   4      610.44      647.43     14.79 o 
   1   3   4     1778.52     1601.79     35.22 o 
   2   3   4     5801.42     5916.31    126.08 o 
   3   3   4     2462.73     2566.34     40.92 o 
   4   3   4     2643.28     2737.80     44.19 o 
   5   3   4     1076.35     1088.24     19.37 o 
   6   3   4     2425.32     2440.47     60.22 o 
   7   3   4       37.53       48.03      2.76 o 
   8   3   4       71.13       75.84      3.59 o 
   9   3   4      145.04      131.28      4.26 o 
  10   3   4       39.75       35.03      2.38 o 
  11   3   4       21.09       23.87      1.82 o 
  12   3   4       32.17       34.34      1.88 o 
 -10   4   4       26.07       28.39      2.13 o 
  -9   4   4      392.57      378.06      6.98 o 
  -8   4   4      284.29      262.12      9.02 o 
  -7   4   4      273.77      267.01      9.02 o 
  -6   4   4      681.60      604.32     16.29 o 
  -5   4   4       77.49       78.90      2.97 o 
  -4   4   4     1580.92     1857.46     31.34 o 
  -3   4   4     1530.13     1600.10     39.79 o 
  -2   4   4      647.68      714.14     21.12 o 
  -1   4   4      157.61      162.23      5.45 o 
   0   4   4     1957.35     1653.50     25.70 o 
   1   4   4      155.22      167.88      4.92 o 
   2   4   4      642.35      699.14     12.51 o 
   3   4   4     1528.37     1601.03     26.60 o 
   4   4   4     1589.45     1883.30     25.20 o 
   5   4   4       77.14       76.13      3.57 o 
   6   4   4      686.68      612.36     19.55 o 
   7   4   4      274.55      263.03      6.90 o 
   8   4   4      284.15      247.47      6.83 o 
   9   4   4      387.87      369.92      7.03 o 
  10   4   4       26.85       32.96      2.26 o 
  11   4   4        6.38        9.34      1.38 o 
  -9   5   4       58.41       51.12      1.93 o 
  -8   5   4        6.06        7.59      1.00 o 
  -7   5   4       82.14      101.08      5.20 o 
  -6   5   4      437.56      415.06      9.11 o 
  -5   5   4      257.16      246.28      6.20 o 
  -4   5   4      984.94     1031.80     18.51 o 
  -3   5   4     1393.57     1518.83     32.68 o 
  -2   5   4      206.77      278.79      9.65 o 
  -1   5   4      446.13      478.51      9.58 o 
   0   5   4        2.08       -0.84      1.04 o 
   1   5   4      438.47      473.70      7.37 o 
   2   5   4      206.26      264.33      6.14 o 
   3   5   4     1395.15     1539.70     52.42 o 
   4   5   4      993.47     1044.59     27.63 o 
   5   5   4      259.01      270.14      9.78 o 
   6   5   4      442.84      411.71      9.34 o 
   7   5   4       85.49      105.49      7.17 o 
   8   5   4        6.19        8.42      1.32 o 
   9   5   4       58.12       52.30      2.34 o 
  10   5   4       13.91       11.47      1.57 o 
  11   5   4       17.96       16.48      1.50 o 
 -10   6   4       14.21       19.80      1.69 o 
  -9   6   4       13.90       10.55      1.11 o 
  -8   6   4      177.20      163.20      3.08 o 
  -7   6   4      380.97      341.27      5.12 o 
  -6   6   4      688.49      614.45     12.85 o 
  -5   6   4       42.32       61.53      3.04 o 
  -4   6   4      709.03      661.77     18.45 o 
  -3   6   4      500.46      460.90     10.84 o 
  -2   6   4       20.66       16.17      3.07 o 
  -1   6   4      719.04      826.38     13.92 o 
   0   6   4       30.14       13.84      1.82 o 
   1   6   4      715.99      795.80     15.05 o 
   2   6   4       21.00       18.90      1.92 o 
   3   6   4      505.85      468.87     11.50 o 
   4   6   4      709.51      664.09     29.07 o 
   5   6   4       42.73       64.05      3.82 o 
   6   6   4      693.47      617.54     12.89 o 
   7   6   4      381.95      340.79      5.14 o 
   8   6   4      176.15      157.83      3.07 o 
   9   6   4       14.28       13.03      1.75 o 
  10   6   4       15.47       17.61      1.69 o 
  11   6   4       30.97       34.40      1.82 o 
 -10   7   4        2.75        2.19      1.00 o 
  -9   7   4      142.88      163.93      4.70 o 
  -8   7   4      290.65      283.83      4.96 o 
  -7   7   4      531.01      476.19      6.61 o 
  -6   7   4      182.23      186.41      3.94 o 
  -5   7   4      227.96      224.33      7.14 o 
  -4   7   4      568.31      574.51     11.60 o 
  -3   7   4       22.35       29.44      3.08 o 
  -2   7   4      197.64      211.88     12.25 o 
  -1   7   4       93.24       82.21      6.20 o 
   0   7   4        4.39        7.22      2.03 o 
   1   7   4       93.75       91.89      3.67 o 
   2   7   4      199.54      214.86     16.64 o 
   3   7   4       22.63       23.63      2.27 o 
   4   7   4      568.98      548.48     11.80 o 
   5   7   4      227.91      227.34      6.47 o 
   6   7   4      183.62      191.32      3.78 o 
   7   7   4      533.64      472.22      6.63 o 
   8   7   4      291.83      283.44      5.73 o 
   9   7   4      141.54      162.11      4.64 o 
  10   7   4        2.66        6.20      1.25 o 
  -9   8   4        8.79        8.85      0.97 o 
  -8   8   4       41.78       34.31      2.38 o 
  -7   8   4      103.45      107.82      2.63 o 
  -6   8   4      377.49      380.97      6.57 o 
  -5   8   4      273.50      291.38      6.01 o 
  -4   8   4       92.36       87.51      5.42 o 
  -3   8   4      161.71      145.48      5.81 o 
  -2   8   4      450.26      395.76     10.25 o 
  -1   8   4       94.84       83.95      4.63 o 
   0   8   4      774.98      728.80     24.90 o 
   1   8   4       97.55       95.59      4.18 o 
   2   8   4      451.35      412.33     10.28 o 
   3   8   4      161.50      138.67      4.92 o 
   4   8   4       91.34       85.68      3.97 o 
   5   8   4      273.41      297.64      6.02 o 
   6   8   4      375.08      386.41      8.80 o 
   7   8   4      104.70      112.98      3.23 o 
   8   8   4       42.64       40.35      2.38 o 
   9   8   4        8.74        8.15      1.38 o 
  -8   9   4      224.63      240.37      5.83 o 
  -7   9   4      163.20      167.92      3.15 o 
  -6   9   4      621.78      642.16      8.73 o 
  -5   9   4      813.74      795.65     22.42 o 
  -4   9   4       71.11       80.02      3.22 o 
  -3   9   4      233.65      239.56     10.84 o 
  -2   9   4       70.96       60.49      5.17 o 
  -1   9   4       48.17       51.14      5.26 o 
   0   9   4      227.60      226.33      7.23 o 
   1   9   4       48.75       44.29      2.94 o 
   2   9   4       72.25       58.92      3.57 o 
   3   9   4      234.84      244.41      7.18 o 
   4   9   4       71.76       78.39      4.19 o 
   5   9   4      819.23      805.55     13.57 o 
   6   9   4      624.46      661.18     11.75 o 
   7   9   4      160.04      155.91      4.64 o 
   8   9   4      226.73      233.29      5.70 o 
  -7  10   4       32.94       34.41      1.23 o 
  -6  10   4        9.20        5.97      0.85 o 
  -5  10   4       11.07       11.14      1.18 o 
  -4  10   4      369.61      405.42      6.01 o 
  -3  10   4      142.02      167.50      4.70 o 
  -2  10   4      106.26       94.06      6.39 o 
  -1  10   4       41.99       45.74      4.70 o 
   0  10   4      161.44      163.11      7.77 o 
   1  10   4       41.42       41.42      4.14 o 
   2  10   4      106.59       97.94      5.70 o 
   3  10   4      141.81      163.69      5.65 o 
   4  10   4      368.88      402.43      9.69 o 
   5  10   4       10.84       11.03      1.40 o 
   6  10   4        8.78        7.64      1.57 o 
   7  10   4       32.93       36.03      2.13 o 
  -6  11   4       11.36        8.79      0.97 o 
  -5  11   4       45.74       47.93      1.73 o 
  -4  11   4       54.51       68.24      4.07 o 
  -3  11   4       39.64       44.61      3.16 o 
  -2  11   4       25.30       24.39      2.91 o 
  -1  11   4       83.16       81.27      5.45 o 
   0  11   4      102.28      104.52      5.89 o 
   1  11   4       83.87       83.53      5.14 o 
   2  11   4       25.46       21.62      3.20 o 
   3  11   4       38.85       40.04      3.76 o 
  -4  12   4        0.21        1.44      1.19 o 
  -3  12   4        5.99        3.07      1.38 o 
  -2  12   4       19.05       19.49      1.88 o 
  -1  12   4       18.72       20.37      1.94 o 
   1   0   5     4698.34     4823.47    101.70 o 
   2   0   5    10161.70    10538.64    220.64 o 
   3   0   5     3416.82     3802.07     80.71 o 
   4   0   5     1609.70     1868.84     34.81 o 
   5   0   5        1.09        0.00      1.19 o 
   6   0   5      177.58      162.17      6.58 o 
   7   0   5      303.47      298.71     10.53 o 
   8   0   5      281.48      330.65      6.64 o 
   9   0   5      695.90      618.61     13.03 o 
  10   0   5        0.05       -1.13      1.13 o 
  11   0   5       22.79       28.57      2.07 o 
  12   0   5       47.50       51.07      2.32 o 
 -12   1   5       19.56       22.62      1.69 o 
 -11   1   5      184.00      174.95      4.83 o 
 -10   1   5      286.40      268.45      6.77 o 
  -9   1   5      103.24       87.10      3.45 o 
  -8   1   5      210.76      206.70      4.80 o 
  -7   1   5       58.84       80.40      5.01 o 
  -6   1   5       12.96       15.57      1.52 o 
  -5   1   5     1620.75     1592.62     26.98 o 
  -4   1   5        3.56        7.46      1.63 o 
  -3   1   5     2606.27     2478.44     52.39 o 
  -2   1   5     2411.70     2637.23     55.08 o 
  -1   1   5    21359.63    21362.83    317.10 o 
   0   1   5       49.91       36.22      2.26 o 
   1   1   5    21426.06    21626.88    448.67 o 
   2   1   5     2411.88     2535.84     55.33 o 
   3   1   5     2599.03     2422.17     52.82 o 
   4   1   5        3.52        9.05      1.13 o 
   5   1   5     1616.91     1615.26     30.17 o 
   6   1   5       12.40       14.79      2.38 o 
   7   1   5       59.92       88.94      3.47 o 
   8   1   5      209.89      211.15      9.34 o 
   9   1   5      101.29       91.24      3.45 o 
  10   1   5      285.80      276.22      6.83 o 
  11   1   5      185.05      172.26      4.83 o 
  12   1   5       20.14       22.56      1.63 o 
 -12   2   5       87.87      104.96      3.13 o 
 -11   2   5      192.88      207.35      5.45 o 
 -10   2   5       29.76       31.08      2.19 o 
  -9   2   5      146.25      146.19      4.51 o 
  -7   2   5       44.84       45.34      2.48 o 
  -6   2   5     1285.53     1269.03     22.30 o 
  -5   2   5      189.38      174.34      5.17 o 
  -4   2   5     2446.50     2701.65     64.17 o 
  -2   2   5     2342.07     2486.69     39.85 o 
  -1   2   5      531.16      685.10     13.94 o 
   0   2   5     1302.51     1333.90     29.14 o 
   1   2   5      533.27      660.72     15.60 o 
   2   2   5     2330.95     2437.15     53.14 o 
   3   2   5     3005.36     3179.60     87.32 o 
   4   2   5     2460.64     2661.72     43.03 o 
   5   2   5      185.24      169.44      4.48 o 
   6   2   5     1283.94     1289.10     33.15 o 
   7   2   5       44.37       47.24      2.69 o 
   8   2   5      196.00      208.89      5.96 o 
   9   2   5      146.66      141.49      4.51 o 
  10   2   5       29.44       34.78      2.32 o 
  11   2   5      192.45      215.81      5.51 o 
  12   2   5       87.26      100.76      3.20 o 
 -11   3   5       16.74       23.81      1.75 o 
 -10   3   5        0.46        0.69      1.25 o 
  -9   3   5      129.30      127.52      4.14 o 
  -8   3   5      639.27      641.73     17.42 o 
  -7   3   5       54.28       41.04      3.20 o 
  -6   3   5       72.10       70.75      3.89 o 
  -5   3   5     1721.04     1845.73     42.17 o 
  -4   3   5      169.40      202.34      6.39 o 
  -3   3   5     2597.72     2697.51     64.61 o 
  -2   3   5      524.10      573.43     13.54 o 
  -1   3   5      776.64      778.90     14.88 o 
   0   3   5       32.47       41.42      2.19 o 
   1   3   5      781.95      776.39     17.92 o 
   2   3   5      536.10      555.38     13.66 o 
   3   3   5     2593.56     2710.43     43.43 o 
   4   3   5      167.78      200.18      5.17 o 
   5   3   5     1722.45     1820.73     45.62 o 
   6   3   5       72.63       70.81      4.51 o 
   7   3   5       54.09       39.95      2.60 o 
   8   3   5      639.78      630.20     13.24 o 
   9   3   5      130.46      120.90      3.42 o 
  10   3   5        0.49        3.89      1.32 o 
  11   3   5       16.45       16.48      1.69 o 
 -10   4   5       24.93       24.69      1.94 o 
  -9   4   5      221.76      197.34      3.49 o 
  -8   4   5       70.14       63.02      2.42 o 
  -7   4   5       62.32       72.56      4.26 o 
  -6   4   5       14.93       13.54      2.13 o 
  -5   4   5      748.05      713.92     18.36 o 
  -4   4   5     2293.75     2330.91     38.55 o 
  -3   4   5     4231.48     4504.58    106.21 o 
  -2   4   5     1198.34     1367.90     22.77 o 
  -1   4   5      159.77      232.42      6.77 o 
   0   4   5      734.29      785.33     13.02 o 
   1   4   5      159.76      216.55      4.86 o 
   2   4   5     1200.00     1329.55     22.52 o 
   3   4   5     4251.05     4466.76     71.16 o 
   4   4   5     2289.58     2319.53     56.84 o 
   5   4   5      753.96      735.47     20.37 o 
   6   4   5       14.90        8.57      2.73 o 
   7   4   5       60.26       68.59      3.70 o 
   8   4   5       70.46       58.37      5.14 o 
   9   4   5      222.92      205.70      4.57 o 
  10   4   5       24.67       23.06      2.01 o 
  11   4   5        3.92        3.63      1.19 o 
 -10   5   5       24.82       23.12      1.82 o 
  -9   5   5      123.56      132.30      4.45 o 
  -8   5   5       21.29       22.32      1.27 o 
  -7   5   5      373.23      355.80     11.03 o 
  -6   5   5      373.75      367.33     11.09 o 
  -5   5   5      164.70      144.56      5.83 o 
  -4   5   5       57.58       57.97      2.66 o 
  -3   5   5      803.30      673.08     16.48 o 
  -2   5   5      660.17      710.31     13.21 o 
  -1   5   5      164.76      177.87      4.89 o 
   0   5   5      247.21      270.01      8.27 o 
   1   5   5      170.27      182.43      3.66 o 
   2   5   5      654.38      703.10     12.90 o 
   3   5   5      797.89      696.69     19.05 o 
   4   5   5       56.91       61.47      4.20 o 
   5   5   5      163.29      144.23      4.98 o 
   6   5   5      373.68      351.64     13.66 o 
   7   5   5      373.07      335.24      8.37 o 
   8   5   5       21.62       21.68      2.07 o 
   9   5   5      122.98      137.92      3.58 o 
  10   5   5       25.18       23.87      1.88 o 
  11   5   5       37.30       40.98      2.07 o 
 -10   6   5       22.40       31.14      2.07 o 
  -9   6   5      218.78      200.71      5.51 o 
  -8   6   5      134.70      138.75      3.65 o 
  -7   6   5      500.87      440.10      6.15 o 
  -6   6   5      297.06      352.48     10.72 o 
  -5   6   5        2.65        8.92      1.63 o 
  -4   6   5      660.70      678.00     14.35 o 
  -3   6   5     1776.84     1796.29     41.17 o 
  -2   6   5       45.24       40.04      4.26 o 
  -1   6   5      844.20      891.60     18.17 o 
   0   6   5      470.38      483.95     13.35 o 
   1   6   5      846.14      857.12     16.03 o 
   2   6   5       48.64       44.49      2.52 o 
   3   6   5     1772.90     1781.83     30.41 o 
   4   6   5      654.53      641.67     29.55 o 
   5   6   5        2.99       13.87      1.91 o 
   6   6   5      299.36      317.39      8.12 o 
   7   6   5      497.43      427.88      6.16 o 
   8   6   5      135.34      138.49      3.64 o 
   9   6   5      219.93      200.68      4.44 o 
  10   6   5       21.97       32.46      2.07 o 
 -10   7   5       17.93       25.82      1.82 o 
  -9   7   5       31.86       30.64      2.19 o 
  -8   7   5       43.54       43.80      1.79 o 
  -7   7   5       72.88       76.89      2.11 o 
  -6   7   5      409.93      333.00      5.08 o 
  -5   7   5      756.42      744.79     19.11 o 
  -4   7   5       99.53      119.00      6.96 o 
  -3   7   5      179.73      177.18      7.96 o 
  -2   7   5      139.30      108.01      4.85 o 
  -1   7   5      379.06      331.80     12.97 o 
   1   7   5      376.61      352.85     12.16 o 
   2   7   5      138.45      117.26      9.37 o 
   3   7   5      178.90      183.24      5.39 o 
   4   7   5       99.66      107.65      4.17 o 
   5   7   5      757.56      771.87     15.39 o 
   6   7   5      410.71      333.52      5.08 o 
   7   7   5       71.52       82.13      2.77 o 
   8   7   5       44.89       43.69      2.44 o 
   9   7   5       31.54       29.58      2.13 o 
  10   7   5       18.00       27.88      1.82 o 
  -9   8   5       53.33       57.81      1.75 o 
  -8   8   5      100.40      103.64      3.63 o 
  -7   8   5       32.20       31.58      1.87 o 
  -6   8   5      647.75      603.89      7.42 o 
  -5   8   5      543.67      584.74      8.08 o 
  -4   8   5       83.04       64.38      4.34 o 
  -3   8   5      151.98      163.70      6.29 o 
  -2   8   5      291.04      283.57      8.22 o 
  -1   8   5      199.20      208.27      6.83 o 
   0   8   5       12.35       11.80      2.98 o 
   1   8   5      198.09      213.37      8.58 o 
   2   8   5      288.85      282.00      7.40 o 
   3   8   5      154.02      170.84      5.43 o 
   4   8   5       81.13       72.00      4.89 o 
   5   8   5      543.15      578.04     10.02 o 
   6   8   5      645.77      601.99     10.31 o 
   7   8   5       31.85       34.62      1.96 o 
   8   8   5      100.36      104.51      4.07 o 
   9   8   5       53.89       59.59      2.44 o 
  -8   9   5      280.40      275.50      3.73 o 
  -7   9   5       52.17       56.91      1.95 o 
  -6   9   5      255.60      293.45      4.75 o 
  -5   9   5      238.48      246.61      5.67 o 
  -4   9   5      206.52      189.07      4.83 o 
  -3   9   5      338.87      294.14     11.97 o 
  -2   9   5      171.54      162.44     17.33 o 
  -1   9   5       47.98       49.75      3.82 o 
   0   9   5       14.27       13.81      2.68 o 
   1   9   5       47.77       56.13      6.33 o 
   2   9   5      171.11      175.14      7.52 o 
   3   9   5      337.81      288.31     10.34 o 
   4   9   5      204.07      187.81      7.52 o 
   5   9   5      241.02      252.41      9.40 o 
   6   9   5      252.88      300.11      5.90 o 
   7   9   5       53.23       55.49      2.26 o 
   8   9   5      276.09      264.69      6.27 o 
  -7  10   5       15.96       11.47      0.84 o 
  -6  10   5      104.95      106.02      6.92 o 
  -5  10   5       15.98       18.59      1.31 o 
  -4  10   5       46.02       46.82      2.10 o 
  -3  10   5       72.27       75.54      2.99 o 
  -2  10   5       21.17       26.13      4.07 o 
  -1  10   5       16.96       18.17      3.63 o 
   0  10   5      614.46      620.11     18.36 o 
   1  10   5       16.95       19.17      3.32 o 
   2  10   5       21.04       21.18      3.32 o 
   3  10   5       73.85       75.70      5.08 o 
   4  10   5       44.86       43.24      4.07 o 
   5  10   5       15.66       19.61      2.54 o 
   7  10   5       16.23       12.41      1.50 o 
  -6  11   5      110.23      115.59      2.44 o 
  -5  11   5       54.05       57.49      1.84 o 
  -4  11   5      413.08      456.00      9.96 o 
  -3  11   5      443.48      464.14      8.42 o 
  -2  11   5       88.17       85.62      4.29 o 
  -1  11   5      432.14      426.61     13.66 o 
   0  11   5       13.66       13.28      2.95 o 
   1  11   5      435.69      433.50     13.41 o 
   2  11   5       88.16       87.41      5.14 o 
   3  11   5      444.48      473.54     14.04 o 
  -4  12   5       22.74       27.51      1.82 o 
  -3  12   5       19.09       20.55      1.82 o 
  -2  12   5        3.47        4.07      1.44 o 
  -1  12   5       58.47       56.46      2.69 o 
   0   0   6     1490.98     1768.66     38.54 o 
   1   0   6     3119.44     3495.77     74.26 o 
   2   0   6      114.25      113.61      3.89 o 
   3   0   6      642.17      702.33     16.42 o 
   4   0   6       12.78        8.37      2.85 o 
   5   0   6      157.51      144.69      5.89 o 
   6   0   6     1807.15     1683.62     42.36 o 
   7   0   6     1563.56     1528.53     39.41 o 
   8   0   6      135.10      130.07      3.62 o 
   9   0   6       39.61       48.77      1.93 o 
  10   0   6      101.31       98.57      3.63 o 
  11   0   6       16.23       13.72      1.69 o 
  12   0   6       10.48       13.35      1.44 o 
 -12   1   6       90.44       97.69      3.07 o 
 -11   1   6      133.62      132.66      4.14 o 
 -10   1   6       25.95       32.40      2.26 o 
  -9   1   6       86.50       87.04      3.45 o 
  -8   1   6      433.03      378.20      7.37 o 
  -7   1   6      138.22      118.93      6.02 o 
  -6   1   6     2163.41     2137.53     35.67 o 
  -5   1   6     1037.37     1202.56     20.83 o 
  -4   1   6      974.95     1125.42     28.57 o 
  -3   1   6       15.93       19.19      1.41 o 
  -2   1   6      366.44      378.30      9.21 o 
  -1   1   6     5766.90     6211.68     92.23 o 
   0   1   6     5800.31     5564.15    117.37 o 
   1   1   6     5772.20     6142.02    130.34 o 
   2   1   6      363.86      361.19      9.40 o 
   3   1   6       15.26       19.80      1.94 o 
   4   1   6      973.64     1138.04     19.23 o 
   5   1   6     1032.96     1204.49     20.68 o 
   6   1   6     2155.57     2095.38     52.51 o 
   7   1   6      135.92      118.73      4.08 o 
   8   1   6      432.92      369.43      7.35 o 
   9   1   6       85.92       87.92      2.44 o 
  10   1   6       26.02       30.52      2.19 o 
  11   1   6      132.19      141.93      4.20 o 
  12   1   6       90.03      103.39      3.20 o 
 -12   2   6      252.58      280.98      6.27 o 
 -11   2   6       47.17       55.08      2.57 o 
 -10   2   6       75.92       73.38      3.07 o 
  -9   2   6       86.33       90.17      3.51 o 
  -7   2   6      315.48      243.38      8.21 o 
  -6   2   6       87.44      110.36      3.63 o 
  -5   2   6      437.42      526.02     10.19 o 
  -4   2   6     2353.16     2573.81     61.28 o 
  -2   2   6     1733.82     1869.80     39.79 o 
  -1   2   6     1970.01     1884.28     34.34 o 
   0   2   6     3727.73     3799.00     80.65 o 
   1   2   6     1954.64     1858.20     40.73 o 
   2   2   6     1726.50     1774.42     39.85 o 
   3   2   6     3641.07     3525.52     55.88 o 
   4   2   6     2355.70     2525.32     41.09 o 
   5   2   6      437.49      523.67     15.16 o 
   6   2   6       91.01      109.72      5.51 o 
   7   2   6      312.18      243.93      6.35 o 
   8   2   6      586.53      590.58     16.01 o 
   9   2   6       85.85       95.75      3.57 o 
  10   2   6       76.14       67.05      3.01 o 
  11   2   6       48.02       52.39      2.63 o 
  12   2   6      252.30      281.17      6.33 o 
 -11   3   6       24.64       33.46      2.01 o 
 -10   3   6       22.38       21.05      1.88 o 
  -9   3   6      118.74      116.43      3.89 o 
  -8   3   6      507.58      512.33     14.60 o 
  -7   3   6       18.54       21.24      2.57 o 
  -6   3   6      498.20      436.32     12.22 o 
  -5   3   6        8.98        5.45      1.50 o 
  -4   3   6     2460.49     2419.04     55.52 o 
  -2   3   6       71.73       74.69      3.26 o 
  -1   3   6      168.06      155.71      7.21 o 
   0   3   6      203.04      208.04      5.95 o 
   1   3   6      170.41      148.95      4.89 o 
   2   3   6       72.95       82.06      2.52 o 
   3   3   6     3977.24     4019.23     63.87 o 
   4   3   6     2458.42     2502.33     40.33 o 
   5   3   6        9.29        5.95      1.94 o 
   6   3   6      497.06      423.37      9.28 o 
   7   3   6       19.46       18.97      1.98 o 
   8   3   6      509.49      499.49     11.11 o 
   9   3   6      119.30      110.23      3.38 o 
  10   3   6       21.78       20.05      1.88 o 
  11   3   6       24.82       31.27      2.19 o 
 -10   4   6      108.59      106.53      3.63 o 
  -9   4   6       25.79       23.69      1.30 o 
  -8   4   6      848.21      760.41      9.74 o 
  -7   4   6       27.59       30.39      3.13 o 
  -6   4   6      426.04      431.62     12.34 o 
  -5   4   6      237.76      224.83      7.64 o 
  -4   4   6      398.03      393.52     10.97 o 
  -3   4   6      797.95      795.00     19.30 o 
  -2   4   6     1020.18     1052.99     17.97 o 
  -1   4   6      119.05      158.22      5.39 o 
   0   4   6      122.87       85.28      3.45 o 
   1   4   6      117.16      148.64      5.08 o 
   2   4   6     1031.59     1023.66     17.78 o 
   3   4   6      790.37      797.73     26.76 o 
   4   4   6      394.02      394.65     12.22 o 
   5   4   6      235.88      238.68      8.77 o 
   6   4   6      423.78      423.12      9.48 o 
   7   4   6       27.85       33.28      4.04 o 
   8   4   6      853.65      762.80     12.49 o 
   9   4   6       24.76       25.72      2.38 o 
  10   4   6      108.83      112.17      3.76 o 
  11   4   6       11.58       12.03      1.44 o 
 -10   5   6       14.57       15.79      1.63 o 
  -9   5   6      457.20      414.70      9.71 o 
  -8   5   6       58.19       50.64      1.76 o 
  -7   5   6      306.88      304.29     10.34 o 
  -6   5   6      532.79      507.32     14.22 o 
  -5   5   6      584.69      526.62     14.54 o 
  -4   5   6      326.89      312.31      9.34 o 
  -3   5   6      955.13     1024.35     18.33 o 
  -2   5   6      199.72      200.11      6.61 o 
  -1   5   6      145.59      190.97      6.27 o 
   0   5   6     1010.14     1083.94     25.63 o 
   1   5   6      145.58      179.15      4.40 o 
   2   5   6      198.86      196.14      4.92 o 
   3   5   6      962.08     1041.52     27.07 o 
   4   5   6      329.88      309.18     10.59 o 
   5   5   6      589.28      536.38     23.62 o 
   6   5   6      529.64      488.36     10.82 o 
   7   5   6      309.35      324.75      8.77 o 
   8   5   6       59.07       56.10      2.85 o 
   9   5   6      458.40      437.53     14.22 o 
  10   5   6       14.22       15.67      1.69 o 
  11   5   6       34.22       43.68      2.13 o 
 -10   6   6       10.81       12.28      1.44 o 
  -9   6   6       27.65       35.40      2.32 o 
  -8   6   6      219.44      207.16      5.83 o 
  -7   6   6      174.64      179.25      5.89 o 
  -6   6   6      354.79      332.36     10.53 o 
  -5   6   6     1301.27     1327.32     31.27 o 
  -4   6   6       60.05       46.12      3.32 o 
  -3   6   6      805.16      834.86     23.94 o 
  -2   6   6     1161.21     1296.18     34.46 o 
  -1   6   6      632.70      617.25     12.40 o 
   0   6   6       27.57       51.07      3.57 o 
   1   6   6      627.55      605.64     16.29 o 
   2   6   6     1172.68     1291.21     22.64 o 
   3   6   6      804.40      859.09     15.91 o 
   4   6   6       61.33       49.43      2.81 o 
   5   6   6     1309.73     1266.86     23.65 o 
   6   6   6      355.03      321.23     16.36 o 
   7   6   6      174.55      179.18      4.26 o 
   8   6   6      218.86      211.42      4.71 o 
   9   6   6       28.17       29.82      1.84 o 
  10   6   6       10.67        8.40      1.44 o 
 -10   7   6       53.90       56.90      2.26 o 
  -9   7   6       10.63        9.06      1.04 o 
  -8   7   6       59.23       66.05      3.01 o 
  -7   7   6      310.76      300.50      4.69 o 
  -6   7   6     1112.03     1000.40     12.33 o 
  -5   7   6      376.17      398.66      9.30 o 
  -4   7   6     1061.61      923.48     18.94 o 
  -3   7   6      690.13      674.44     11.37 o 
  -2   7   6      179.36      184.67      6.23 o 
  -1   7   6      240.83      207.87      6.56 o 
   0   7   6        3.30        4.07      2.44 o 
   1   7   6      237.77      199.27      8.02 o 
   2   7   6      180.24      182.45      7.93 o 
   3   7   6      687.81      671.78     27.04 o 
   4   7   6     1075.02      955.89     18.14 o 
   5   7   6      375.05      399.98      9.43 o 
   6   7   6     1108.71      990.15     26.35 o 
   7   7   6      311.79      305.08      6.03 o 
   8   7   6       59.92       67.25      2.49 o 
   9   7   6       10.47        9.15      1.44 o 
  10   7   6       53.36       54.14      2.26 o 
  -9   8   6       48.63       51.16      1.64 o 
  -8   8   6        9.17        7.09      1.02 o 
  -7   8   6      462.75      458.73     14.63 o 
  -6   8   6      274.57      288.20      4.24 o 
  -5   8   6      110.80      120.58      5.03 o 
  -4   8   6      340.82      289.83     19.43 o 
  -3   8   6      371.54      337.18      9.28 o 
  -2   8   6       61.67       59.80      4.21 o 
  -1   8   6      120.35      129.32      5.40 o 
   0   8   6      293.33      240.08      7.27 o 
   1   8   6      121.73      127.46      6.52 o 
   2   8   6       61.61       58.46      4.57 o 
   3   8   6      371.88      348.14      8.49 o 
   4   8   6      339.26      302.28      7.76 o 
   5   8   6      111.10      116.30      6.20 o 
   6   8   6      271.19      285.19      5.83 o 
   7   8   6      461.63      453.31      8.10 o 
   8   8   6        9.79        5.76      1.44 o 
   9   8   6       48.23       50.82      2.26 o 
  -8   9   6       37.42       31.91      1.44 o 
  -7   9   6      100.93       98.95      2.04 o 
  -6   9   6       65.94       73.31      2.77 o 
  -5   9   6       65.37       64.79      3.98 o 
  -4   9   6       25.68       25.76      1.54 o 
  -3   9   6       69.48       88.14      3.24 o 
  -2   9   6       14.09       12.97      3.51 o 
  -1   9   6      165.45      150.94     15.57 o 
   0   9   6      188.47      156.18     16.92 o 
   1   9   6      166.22      155.79     17.17 o 
   2   9   6       14.20       13.16      2.95 o 
   3   9   6       69.82       91.49      5.45 o 
   4   9   6       26.08       27.51      3.51 o 
   5   9   6       65.48       71.25      4.95 o 
   6   9   6       67.46       74.69      4.89 o 
   7   9   6       99.78       98.38      3.38 o 
   8   9   6       37.64       28.89      1.88 o 
  -7  10   6      222.54      280.04      6.39 o 
  -6  10   6       97.55      100.81      2.48 o 
  -5  10   6       16.51       19.59      1.32 o 
  -4  10   6        8.49        9.94      1.18 o 
  -3  10   6      194.12      179.96      4.55 o 
  -2  10   6      114.79      130.28      7.08 o 
  -1  10   6      411.97      385.13     13.10 o 
   0  10   6       34.79       38.91      4.20 o 
   1  10   6      414.32      399.98     12.85 o 
   2  10   6      114.57      131.40      6.52 o 
   3  10   6      193.63      177.15      7.58 o 
   4  10   6        8.64       14.10      2.95 o 
   5  10   6       16.32       18.86      2.95 o 
  -6  11   6       42.28       47.06      1.53 o 
  -5  11   6       25.41       29.96      1.42 o 
  -4  11   6       88.30       84.28      3.26 o 
  -3  11   6        1.61        0.73      1.26 o 
  -2  11   6      394.88      410.43      7.67 o 
  -1  11   6      161.76      160.86      7.27 o 
   0  11   6      380.38      355.92     11.66 o 
   1  11   6      159.15      158.47      6.96 o 
   2  11   6      393.16      428.80     12.97 o 
   3  11   6        1.55        2.07      2.07 o 
  -4  12   6        2.98        2.88      1.13 o 
  -3  12   6       82.01       97.70      3.57 o 
  -2  12   6       13.90       22.31      1.88 o 
  -1  12   6      232.99      233.48      5.76 o 
   1   0   7     5806.78     6043.52    127.64 o 
   2   0   7     2397.78     2471.92     53.33 o 
   3   0   7     2917.86     2798.93     53.55 o 
   4   0   7      279.81      263.28      8.33 o 
   5   0   7     1504.25     1775.31     29.79 o 
   6   0   7     2876.23     3248.82     78.64 o 
   7   0   7      290.01      315.13     11.09 o 
   8   0   7        3.77        6.55      1.44 o 
   9   0   7       59.90       52.08      1.97 o 
  10   0   7       49.70       34.65      2.38 o 
  11   0   7      986.88     1157.82     22.31 o 
  12   0   7     1067.65     1230.45     23.12 o 
 -12   1   7        0.77        1.88      1.07 o 
 -11   1   7       18.84       16.61      1.69 o 
 -10   1   7       71.49       67.11      3.01 o 
  -9   1   7        9.38       15.79      1.75 o 
  -8   1   7      242.77      248.76      8.33 o 
  -7   1   7      496.38      538.34     16.17 o 
  -6   1   7      185.07      194.74      5.06 o 
  -5   1   7     2140.00     2207.00     38.47 o 
  -4   1   7     1575.26     1446.32     36.28 o 
  -3   1   7      380.14      438.15     17.51 o 
  -2   1   7      815.25      807.35     18.61 o 
  -1   1   7     1582.91     1750.92     27.07 o 
   0   1   7     1458.31     1495.91     23.40 o 
   1   1   7     1579.49     1736.14     38.16 o 
   2   1   7      815.98      809.04     18.86 o 
   3   1   7      381.16      423.43      8.10 o 
   4   1   7     1586.61     1465.60     24.38 o 
   5   1   7     2140.55     2218.90     36.38 o 
   6   1   7      183.11      182.91      7.52 o 
   7   1   7      498.83      514.85     10.92 o 
   8   1   7      243.95      252.54      5.57 o 
   9   1   7        8.54       12.87      1.20 o 
  10   1   7       70.71       70.75      3.07 o 
  11   1   7       18.58       13.72      1.69 o 
  12   1   7        0.75        0.63      1.07 o 
 -11   2   7      487.91      560.39     11.72 o 
 -10   2   7      131.28      127.27      4.07 o 
  -9   2   7      337.52      310.43      7.58 o 
  -7   2   7      244.57      212.40      4.62 o 
  -6   2   7      797.61      771.29     14.64 o 
  -5   2   7       19.30       24.39      1.76 o 
  -4   2   7     4744.74     5018.73    111.16 o 
  -2   2   7     3867.81     4096.58     86.91 o 
  -1   2   7     1599.74     1554.35     24.06 o 
   0   2   7      236.02      293.64      7.90 o 
   1   2   7     1608.86     1516.25     34.09 o 
   2   2   7     3861.62     4052.41     86.91 o 
   3   2   7     3982.67     4308.65     68.18 o 
   4   2   7     4741.41     5085.39     80.18 o 
   5   2   7       19.70       25.00      2.82 o 
   6   2   7      798.82      798.26     21.99 o 
   7   2   7      248.39      220.63      5.96 o 
   8   2   7       72.40       64.09      2.24 o 
   9   2   7      342.58      310.31      7.52 o 
  10   2   7      129.55      126.64      4.14 o 
  11   2   7      489.66      575.06     11.84 o 
  12   2   7       81.43       92.49      2.95 o 
 -11   3   7       27.20       26.32      1.94 o 
 -10   3   7       65.98       62.22      2.82 o 
  -9   3   7       28.51       37.28      2.38 o 
  -8   3   7      201.16      181.72      7.14 o 
  -7   3   7       15.64       19.43      2.51 o 
  -6   3   7      116.11      131.09      5.45 o 
  -5   3   7       66.35       70.62      3.82 o 
  -4   3   7      307.19      370.21     10.46 o 
  -1   3   7     2102.82     1915.10     40.73 o 
   0   3   7      233.74      314.69      8.40 o 
   1   3   7     2101.10     1812.02     40.92 o 
   2   3   7     3434.62     3880.40     83.15 o 
   3   3   7      396.46      386.14      7.72 o 
   4   3   7      311.67      384.62     11.59 o 
   5   3   7       67.66       81.59      4.64 o 
   6   3   7      112.72      122.23      9.56 o 
   7   3   7       15.06       19.72      2.07 o 
   8   3   7      201.09      170.76      8.96 o 
   9   3   7       28.84       40.04      2.57 o 
  10   3   7       67.37       68.05      3.01 o 
  11   3   7       26.65       22.56      1.82 o 
 -10   4   7       45.93       46.12      2.44 o 
  -9   4   7       60.51       63.57      3.35 o 
  -8   4   7      212.69      184.37      3.38 o 
  -7   4   7      283.55      282.17      9.46 o 
  -6   4   7       21.79       18.55      2.51 o 
  -5   4   7      605.45      636.59     16.92 o 
  -4   4   7      309.95      345.77     10.21 o 
  -3   4   7     1362.92     1392.18     32.52 o 
  -1   4   7     4885.61     5164.36    108.41 o 
   0   4   7      203.80      175.02      5.58 o 
   1   4   7     4891.32     4964.34    107.72 o 
   2   4   7     1174.33     1220.30     28.07 o 
   3   4   7     1367.10     1411.01     23.81 o 
   4   4   7      310.27      379.99     11.59 o 
   5   4   7      605.14      652.63     18.74 o 
   6   4   7       22.41       17.36      1.94 o 
   7   4   7      286.30      276.11      7.25 o 
   8   4   7      211.50      189.81      4.36 o 
   9   4   7       62.08       68.81      2.56 o 
  10   4   7       45.39       45.12      2.51 o 
  11   4   7       24.77       21.49      1.69 o 
 -10   5   7       21.97       17.23      1.63 o 
  -9   5   7       48.25       53.89      2.82 o 
  -8   5   7       13.17        9.25      1.02 o 
  -7   5   7       45.15       45.81      3.63 o 
  -6   5   7      428.22      398.28     11.84 o 
  -5   5   7      508.99      538.02     14.60 o 
  -4   5   7        9.71       11.66      1.88 o 
  -3   5   7      153.70      161.80      5.83 o 
  -2   5   7      263.04      262.62      9.65 o 
  -1   5   7      122.90      162.03      4.16 o 
   0   5   7     1164.45     1114.96     26.38 o 
   1   5   7      123.68      151.89      5.58 o 
   3   5   7      148.88      170.00      6.77 o 
   4   5   7        9.58       17.17      2.76 o 
   5   5   7      511.17      522.21     11.10 o 
   6   5   7      424.56      373.54     12.28 o 
   7   5   7       45.57       39.47      2.87 o 
   8   5   7       13.31       11.19      1.40 o 
   9   5   7       46.40       54.63      2.31 o 
  10   5   7       22.18       21.81      1.82 o 
  11   5   7       10.79        8.27      1.25 o 
 -10   6   7       80.37       68.80      2.69 o 
  -9   6   7       13.17       14.16      1.63 o 
  -8   6   7      202.55      190.56      5.45 o 
  -7   6   7       87.59       70.57      4.07 o 
  -6   6   7      446.37      491.46     14.10 o 
  -5   6   7      286.96      297.40      9.59 o 
  -4   6   7     1575.92     1575.03     36.47 o 
  -2   6   7      629.46      651.69     17.36 o 
  -1   6   7     4602.32     4648.14    112.61 o 
   0   6   7       86.89      104.46      5.14 o 
   1   6   7     4588.54     4665.44    101.20 o 
   2   6   7      634.70      642.17     17.23 o 
   3   6   7      576.33      575.35     42.39 o 
   4   6   7     1571.06     1534.66     61.03 o 
   5   6   7      286.62      290.13      7.42 o 
   6   6   7      446.33      469.47     14.60 o 
   7   6   7       87.58       69.28      2.58 o 
   8   6   7      203.41      186.29      4.35 o 
   9   6   7       12.60       14.14      1.43 o 
  10   6   7       79.20       65.92      2.63 o 
 -10   7   7      141.69      143.12      3.82 o 
  -9   7   7      123.89      126.83      3.89 o 
  -8   7   7       36.99       34.84      2.44 o 
  -7   7   7       16.84       19.11      2.01 o 
  -6   7   7       25.19       23.50      3.70 o 
  -5   7   7      122.18      112.79      5.45 o 
  -4   7   7      179.14      177.31      8.27 o 
  -3   7   7      187.00      145.89      4.42 o 
  -2   7   7      152.36      135.04      5.42 o 
  -1   7   7       12.29       12.07      3.79 o 
   0   7   7      463.31      377.22      9.35 o 
   1   7   7       12.45       13.03      2.76 o 
   2   7   7      150.70      132.59      6.20 o 
   3   7   7      186.44      144.12      6.52 o 
   4   7   7      177.82      176.18      5.49 o 
   5   7   7      123.41      112.18      8.87 o 
   6   7   7       25.89       21.56      3.20 o 
   7   7   7       16.72       16.72      2.07 o 
   8   7   7       38.27       38.10      2.51 o 
   9   7   7      122.70      125.76      3.82 o 
  -9   8   7       75.95       82.78      2.02 o 
  -8   8   7        3.28        3.28      0.91 o 
  -7   8   7       48.86       49.94      2.82 o 
  -6   8   7      299.19      287.72      5.14 o 
  -5   8   7        5.12        3.78      1.07 o 
  -4   8   7      213.84      221.23      5.28 o 
  -3   8   7      376.34      317.20     12.53 o 
  -2   8   7       46.09       33.80      3.47 o 
  -1   8   7      468.10      403.95     10.19 o 
   0   8   7      306.97      309.50     18.96 o 
   1   8   7      469.92      429.49     13.28 o 
   2   8   7       45.81       38.79      3.82 o 
   3   8   7      378.25      327.16     11.03 o 
   4   8   7      209.71      222.64      8.65 o 
   5   8   7        5.13        5.45      2.44 o 
   6   8   7      297.64      296.90     10.40 o 
   7   8   7       49.04       50.62      2.22 o 
   8   8   7        3.03        0.75      1.25 o 
   9   8   7       75.55       81.52      2.76 o 
  -8   9   7       47.50       43.04      3.76 o 
  -7   9   7      155.37      150.33      2.54 o 
  -6   9   7       10.22        9.85      0.97 o 
  -5   9   7       65.20       66.63      2.14 o 
  -4   9   7      438.43      435.17      6.37 o 
  -3   9   7      353.27      352.33      7.25 o 
  -2   9   7       78.04       76.82      5.89 o 
  -1   9   7      228.16      203.78      8.96 o 
   0   9   7      102.07      112.73      6.52 o 
   1   9   7      227.96      206.79      8.46 o 
   2   9   7       78.26       67.05      4.89 o 
   3   9   7      352.48      371.21     12.03 o 
   4   9   7      432.86      422.22     13.54 o 
   5   9   7       64.69       63.04      4.70 o 
   6   9   7       10.25       10.46      2.51 o 
  -7  10   7       26.29       29.87      1.10 o 
  -6  10   7        2.78        5.13      1.38 o 
  -5  10   7      133.24      138.07      2.82 o 
  -4  10   7      351.96      367.33      5.50 o 
  -3  10   7      166.52      169.63      4.51 o 
  -2  10   7       13.89       14.54      3.45 o 
  -1  10   7       82.70       91.17      5.76 o 
   0  10   7      131.38      117.93      6.33 o 
   1  10   7       83.44       79.58      5.26 o 
   2  10   7       14.15       16.86      3.13 o 
   3  10   7      164.59      168.94      7.27 o 
   4  10   7      352.68      367.52     11.91 o 
  -5  11   7        6.12       12.67      2.19 o 
  -4  11   7       37.35       41.61      2.38 o 
  -3  11   7      108.99      109.26      5.14 o 
  -2  11   7      231.69      257.68      5.33 o 
  -1  11   7      151.56      168.38      4.07 o 
   0  11   7       52.22       51.01      4.26 o 
   1  11   7      151.98      167.94      7.08 o 
   2  11   7      230.01      250.09      9.02 o 
   3  11   7      106.27      115.61      5.58 o 
  -3  12   7       48.98       48.25      2.38 o 
  -2  12   7      228.42      238.65     12.00 o 
  -1  12   7      176.05      174.83      4.64 o 
   0   0   8     4863.62     5314.25    112.79 o 
   1   0   8       19.03       13.23      1.28 o 
   2   0   8     1726.94     2020.19     44.18 o 
   3   0   8      505.04      518.52     11.19 o 
   4   0   8        3.60        3.43      3.16 o 
   5   0   8     4077.60     4035.40     65.47 o 
   6   0   8     2215.48     2175.40     54.02 o 
   7   0   8      542.58      448.10     14.48 o 
   8   0   8      673.71      574.53     10.35 o 
   9   0   8       31.23       28.03      2.01 o 
  10   0   8       63.84       61.16      2.88 o 
  11   0   8      558.74      565.28     11.78 o 
  12   0   8      306.12      323.84      7.02 o 
 -11   1   8       45.20       37.97      2.32 o 
 -10   1   8      249.33      265.31      6.70 o 
  -9   1   8      233.32      214.06      5.83 o 
  -8   1   8        4.79        7.90      1.31 o 
  -7   1   8      220.15      199.13      4.63 o 
  -6   1   8      106.13       83.13      3.19 o 
  -5   1   8     1197.82     1090.78     16.89 o 
  -4   1   8     1407.08     1272.75     22.00 o 
  -3   1   8      875.17      832.41     21.43 o 
  -2   1   8     2198.89     2301.38     81.56 o 
  -1   1   8      834.74      805.25     13.40 o 
   0   1   8      533.57      609.46     10.54 o 
   1   1   8      841.41      809.92     18.92 o 
   2   1   8     2202.43     2311.44     50.19 o 
   3   1   8      870.88      835.92     14.57 o 
   4   1   8     1409.78     1300.03     23.97 o 
   5   1   8     1190.80     1114.96     28.57 o 
   6   1   8      109.01       89.29      5.14 o 
   7   1   8      222.39      203.83      5.65 o 
   8   1   8        4.95        5.91      1.50 o 
   9   1   8      235.41      211.33      4.12 o 
  10   1   8      249.77      276.41      6.77 o 
  11   1   8       45.86       46.87      2.51 o 
 -11   2   8      204.15      200.27      5.26 o 
 -10   2   8      181.77      157.10      4.70 o 
  -9   2   8      960.98      916.51     18.42 o 
  -7   2   8      236.51      260.81      5.31 o 
  -6   2   8      411.69      448.98     12.53 o 
  -5   2   8     1343.36     1287.66     31.02 o 
  -4   2   8     1890.54     2081.91     47.37 o 
  -2   2   8      765.22      836.30     19.68 o 
  -1   2   8      985.99      982.29     16.04 o 
   0   2   8     4913.76     5335.87    113.23 o 
   1   2   8      983.72      986.00     22.75 o 
   2   2   8      761.56      823.45     19.61 o 
   3   2   8      997.21      995.74     17.16 o 
   4   2   8     1881.18     2086.17     34.32 o 
   5   2   8     1348.90     1341.92     33.71 o 
   6   2   8      411.19      439.98     19.46 o 
   7   2   8      238.26      255.26      4.73 o 
   8   2   8      209.29      186.97      3.96 o 
   9   2   8      958.35      923.47     13.28 o 
  10   2   8      183.75      167.25      4.83 o 
  11   2   8      201.83      206.72      5.26 o 
 -11   3   8       79.66       92.30      3.13 o 
 -10   3   8      121.52      109.97      3.76 o 
  -9   3   8      149.68      135.29      3.12 o 
  -8   3   8      397.13      386.21      5.68 o 
  -7   3   8       31.37       34.46      3.01 o 
  -6   3   8      468.53      441.71     12.72 o 
  -5   3   8      563.02      559.27     14.91 o 
  -4   3   8     1569.09     1733.69     40.73 o 
  -3   3   8       89.98       97.25      4.14 o 
  -1   3   8     1177.34     1255.76     27.70 o 
   0   3   8     1689.94     1791.53     39.54 o 
   1   3   8     1174.54     1190.59     27.76 o 
   2   3   8     1319.98     1464.87     33.09 o 
   3   3   8       90.86       95.56      4.32 o 
   4   3   8     1579.03     1811.33     43.99 o 
   5   3   8      565.64      565.66     16.48 o 
   6   3   8      474.16      441.13      9.63 o 
   7   3   8       29.47       28.16      4.06 o 
   8   3   8      401.98      397.60      7.35 o 
   9   3   8      148.93      140.24      4.39 o 
  10   3   8      119.84      105.84      3.70 o 
  11   3   8       79.18       93.24      3.20 o 
 -10   4   8      150.88      141.33      3.03 o 
  -9   4   8      178.22      161.86      3.41 o 
  -8   4   8      232.14      242.02      3.71 o 
  -7   4   8       55.19       50.94      3.82 o 
  -6   4   8      588.58      610.84     16.42 o 
  -5   4   8      289.31      319.46      9.65 o 
  -4   4   8     1076.24     1096.72     26.76 o 
  -3   4   8      579.18      531.51     13.85 o 
  -2   4   8     5750.53     5907.08     91.63 o 
  -1   4   8      425.63      535.45     13.47 o 
   0   4   8      284.90      347.15      9.52 o 
   1   4   8      422.31      505.81     13.28 o 
   2   4   8     5736.14     5915.25    125.89 o 
   4   4   8     1089.06     1134.57     29.14 o 
   5   4   8      290.95      298.94     23.25 o 
   6   4   8      582.20      593.73     12.39 o 
   7   4   8       56.06       56.97      3.18 o 
   8   4   8      232.78      241.78      5.17 o 
   9   4   8      178.42      159.12      4.76 o 
  10   4   8      152.64      148.57      4.32 o 
  11   4   8       68.04       73.94      2.76 o 
 -10   5   8       21.05       20.87      1.75 o 
  -9   5   8       80.31       86.47      3.45 o 
  -8   5   8       13.61       10.25      1.46 o 
  -7   5   8      179.29      171.80      3.47 o 
  -6   5   8      104.65      122.38      5.64 o 
  -5   5   8      550.55      506.33     15.13 o 
  -4   5   8      490.26      542.35     14.54 o 
  -3   5   8      485.55      486.93      9.53 o 
  -2   5   8      767.67      852.84     21.62 o 
  -1   5   8     1430.05     1704.59     27.36 o 
   0   5   8     4753.57     5008.58    108.03 o 
   1   5   8     1422.04     1603.42     37.60 o 
   4   5   8      496.26      534.29     37.25 o 
   5   5   8      552.42      511.48     10.90 o 
   6   5   8      103.26      116.38      4.40 o 
   7   5   8      179.58      168.68      4.09 o 
   8   5   8       13.44        6.42      1.27 o 
   9   5   8       81.09       90.58      2.82 o 
  10   5   8       20.63       21.87      1.75 o 
 -10   6   8       25.04       24.25      1.82 o 
  -9   6   8      136.79      148.07      4.45 o 
  -8   6   8      139.45      142.87      4.57 o 
  -7   6   8       34.21       33.34      3.16 o 
  -6   6   8       94.01       95.62      5.14 o 
  -5   6   8       16.77       19.02      1.13 o 
  -4   6   8      456.94      450.14     11.59 o 
  -3   6   8      491.45      483.38     13.79 o 
  -2   6   8      645.21      713.48     19.05 o 
  -1   6   8      890.68      848.71     16.23 o 
   0   6   8     1339.43     1495.70     35.15 o 
   1   6   8      888.23      845.45     21.49 o 
   3   6   8      490.78      430.99     13.28 o 
   4   6   8      457.84      439.33     13.41 o 
   5   6   8       16.63       16.33      2.12 o 
   6   6   8       94.16       95.95      6.02 o 
   7   6   8       34.38       30.85      1.93 o 
   8   6   8      140.81      146.87      3.70 o 
   9   6   8      137.79      149.72      3.62 o 
  10   6   8       24.80       23.69      1.75 o 
  -9   7   8       57.81       62.04      2.63 o 
  -8   7   8      100.36      101.42      3.48 o 
  -7   7   8       35.68       34.46      2.63 o 
  -6   7   8      604.95      591.60      8.79 o 
  -5   7   8      355.87      359.86      8.31 o 
  -4   7   8       39.01       38.10      1.86 o 
  -3   7   8       12.55       10.53      1.25 o 
  -2   7   8      761.78      672.31     19.80 o 
  -1   7   8      204.73      219.46      6.73 o 
   0   7   8      237.24      235.82     10.84 o 
   1   7   8      203.52      218.44      8.40 o 
   2   7   8      762.75      656.71     18.42 o 
   3   7   8       11.57       12.53      2.63 o 
   4   7   8       38.22       42.80      3.95 o 
   5   7   8      355.31      367.45     12.03 o 
   6   7   8      601.59      614.28     17.55 o 
   7   7   8       36.19       37.97      3.70 o 
   8   7   8       98.45       97.14      2.90 o 
   9   7   8       57.79       57.34      2.51 o 
  -9   8   8       31.69       35.66      1.37 o 
  -8   8   8       72.90       84.95      2.26 o 
  -7   8   8      122.09      132.76      3.06 o 
  -6   8   8       34.80       31.60      1.68 o 
  -5   8   8      339.50      331.54      5.25 o 
  -4   8   8      185.00      178.73      3.88 o 
  -3   8   8      117.59      118.42      3.31 o 
  -2   8   8       76.07       62.60      5.70 o 
  -1   8   8        3.80        4.11      2.20 o 
   0   8   8       12.16       14.78      2.55 o 
   1   8   8        4.13        0.50      2.19 o 
   2   8   8       77.16       64.04      4.70 o 
   3   8   8      115.50      108.85      5.89 o 
   4   8   8      187.15      190.81      7.83 o 
   5   8   8      337.26      357.30     11.66 o 
   6   8   8       34.52       28.82      3.51 o 
   7   8   8      123.38      127.52      6.08 o 
  -8   9   8       15.00       13.18      1.22 o 
  -7   9   8       42.22       44.75      1.73 o 
  -6   9   8       58.28       71.15      1.78 o 
  -5   9   8      198.37      203.53      5.36 o 
  -4   9   8       15.60       20.03      1.56 o 
  -3   9   8      446.08      437.74      9.81 o 
  -2   9   8      100.63       87.16      6.02 o 
  -1   9   8       77.20       75.76      5.70 o 
   0   9   8      304.54      284.36     10.53 o 
   1   9   8       75.63       83.15      5.33 o 
   2   9   8      101.73       85.35      5.39 o 
   3   9   8      445.06      454.99     13.91 o 
   4   9   8       16.29       18.17      3.13 o 
   5   9   8      200.86      207.29      8.21 o 
   6   9   8       56.92       66.11      4.57 o 
  -7  10   8        3.31        2.32      1.07 o 
  -6  10   8       52.62       54.49      3.42 o 
  -5  10   8       71.29       62.11      2.02 o 
  -4  10   8      205.33      207.15      3.65 o 
  -3  10   8        5.83        5.08      1.04 o 
  -2  10   8      389.41      402.86     13.16 o 
  -1  10   8       22.14       19.55      3.51 o 
   0  10   8       83.46       85.65      2.97 o 
   1  10   8       22.32       25.75      3.45 o 
   2  10   8      387.51      388.76     12.60 o 
   3  10   8        6.05        3.89      2.19 o 
   4  10   8      206.68      212.61      8.15 o 
   5  10   8       71.86       66.05      4.26 o 
  -5  11   8        6.00        5.56      0.86 o 
  -4  11   8       89.66       88.57      2.19 o 
  -3  11   8       10.66       14.16      1.82 o 
  -2  11   8       31.45       37.72      2.10 o 
  -1  11   8      166.32      182.04      4.15 o 
   0  11   8      235.89      202.34      7.90 o 
   1  11   8      164.98      182.10      7.33 o 
   2  11   8       32.02       39.67      3.57 o 
  -3  12   8      332.77      323.03      7.02 o 
  -2  12   8      206.24      189.95      5.76 o 
  -1  12   8       65.30       58.03      2.51 o 
   1   0   9      493.91      516.36      9.37 o 
   2   0   9      613.99      620.30     15.29 o 
   3   0   9     4288.09     4347.17     93.05 o 
   4   0   9        7.87       23.09      2.98 o 
   5   0   9       60.48       82.41      3.02 o 
   6   0   9        2.99        3.67      1.37 o 
   7   0   9        9.59       11.03      1.75 o 
   8   0   9        4.55        2.74      1.41 o 
   9   0   9      190.14      182.53      5.80 o 
  10   0   9       42.53       49.69      2.76 o 
  11   0   9      103.90      118.37      3.76 o 
 -11   1   9      333.39      331.55      7.58 o 
 -10   1   9       85.97       89.29      3.45 o 
  -9   1   9      175.97      175.77      5.14 o 
  -8   1   9      258.75      248.14      6.52 o 
  -7   1   9     1051.52      925.94     15.26 o 
  -6   1   9     1866.58     1856.11     31.18 o 
  -5   1   9      548.07      550.36     15.77 o 
  -4   1   9     1185.19     1303.25     20.03 o 
  -3   1   9      433.98      484.82     13.66 o 
  -2   1   9      995.31     1114.59     26.44 o 
  -1   1   9     2160.95     2295.22     35.51 o 
   0   1   9       25.42       43.29      2.06 o 
   1   1   9     2153.30     2285.63     50.13 o 
   2   1   9      992.65     1111.07     25.69 o 
   3   1   9      436.57      505.75     12.97 o 
   4   1   9     1185.00     1339.86     18.19 o 
   5   1   9      546.91      555.19     15.92 o 
   6   1   9     1873.47     1787.79     79.02 o 
   7   1   9     1048.08      906.88     12.85 o 
   8   1   9      256.97      231.46      5.39 o 
   9   1   9      176.38      180.05      3.95 o 
  10   1   9       86.82       93.30      3.45 o 
  11   1   9      333.17      341.64      7.71 o 
 -11   2   9      117.38      116.18      3.63 o 
 -10   2   9      201.91      215.18      5.64 o 
  -9   2   9       52.47       64.42      3.01 o 
  -8   2   9       14.30       15.52      2.85 o 
  -7   2   9       49.26       48.38      3.45 o 
  -6   2   9      340.56      318.36      7.12 o 
  -5   2   9       19.63       26.02      3.63 o 
  -4   2   9       89.91      132.47      3.76 o 
  -3   2   9       83.83       77.31      2.77 o 
  -2   2   9     2596.91     2718.63     59.15 o 
  -1   2   9     2884.42     3205.44     48.59 o 
   0   2   9      653.15      872.46     28.92 o 
   1   2   9     2876.22     3125.25     68.68 o 
   2   2   9     2598.24     2705.72     59.15 o 
   3   2   9       81.92       83.59      4.07 o 
   4   2   9       89.45      131.09      5.58 o 
   5   2   9       19.30       23.69      2.95 o 
   6   2   9      340.76      308.30      7.80 o 
   7   2   9       48.25       49.32      2.17 o 
   8   2   9       13.71       15.41      1.58 o 
   9   2   9       54.11       66.28      2.17 o 
  10   2   9      202.48      210.30      5.64 o 
  11   2   9      117.70      118.37      3.70 o 
 -11   3   9       29.85       27.38      1.94 o 
 -10   3   9       36.74       37.03      2.32 o 
  -9   3   9       52.05       46.72      1.91 o 
  -8   3   9      679.54      649.02      8.49 o 
  -7   3   9        3.08        2.21      1.25 o 
  -6   3   9       37.82       48.22      2.22 o 
  -5   3   9      119.94      135.94      5.80 o 
  -4   3   9      351.68      286.42      6.35 o 
  -3   3   9     1782.01     1830.64     29.80 o 
  -2   3   9     6943.95     7180.29    173.17 o 
  -1   3   9     2085.59     1946.12     42.80 o 
   0   3   9      933.65      962.81     22.56 o 
   1   3   9     2101.29     1921.37     42.92 o 
   2   3   9     6950.71     7430.75    154.03 o 
   5   3   9      122.22      126.64      6.14 o 
   6   3   9       39.85       53.82      4.86 o 
   7   3   9        3.58        7.55      1.09 o 
   8   3   9      676.87      639.42      8.59 o 
   9   3   9       51.42       50.94      2.69 o 
  10   3   9       36.26       44.87      2.44 o 
  11   3   9       30.20       26.19      1.94 o 
 -10   4   9        6.63        8.15      1.44 o 
  -9   4   9      180.75      156.42      3.39 o 
  -8   4   9      201.17      194.52      3.21 o 
  -7   4   9      641.26      641.45     12.71 o 
  -6   4   9        1.58        2.68      0.88 o 
  -5   4   9      489.32      471.00      9.65 o 
  -4   4   9       75.04       74.76      3.03 o 
  -3   4   9      642.26      688.01     12.55 o 
  -2   4   9      302.19      322.53      6.78 o 
  -1   4   9      499.72      490.59     10.03 o 
   0   4   9      159.41      143.12      5.26 o 
   1   4   9      498.55      482.50     12.85 o 
   5   4   9      488.12      468.33     19.52 o 
   6   4   9        1.66        4.54      2.32 o 
   7   4   9      643.86      635.36     10.89 o 
   8   4   9      198.39      192.70      4.89 o 
   9   4   9      180.03      162.38      3.93 o 
  10   4   9        6.19        6.58      1.44 o 
  11   4   9       75.63       93.12      3.01 o 
 -10   5   9       26.30       30.77      2.01 o 
  -9   5   9       70.56       72.31      3.13 o 
  -8   5   9       75.63       71.85      3.10 o 
  -7   5   9      948.04      873.61     10.04 o 
  -6   5   9       60.50       66.56      3.22 o 
  -5   5   9      146.09      138.34      3.12 o 
  -4   5   9      194.58      198.30      5.25 o 
  -3   5   9      821.11      872.44     15.54 o 
  -2   5   9     2412.54     2539.98     58.34 o 
  -1   5   9      186.95      192.40      5.07 o 
   0   5   9     4396.73     4338.71     94.24 o 
   4   5   9      193.54      189.12      7.39 o 
   5   5   9      144.61      130.46      6.14 o 
   6   5   9       59.04       58.94      3.30 o 
   7   5   9      947.92      915.94     24.00 o 
   8   5   9       75.18       77.34      2.65 o 
   9   5   9       71.81       74.30      3.60 o 
  10   5   9       26.79       33.40      2.07 o 
 -10   6   9        5.51        5.14      1.13 o 
  -9   6   9       83.39       77.39      3.13 o 
  -8   6   9       87.12       91.36      3.57 o 
  -7   6   9      241.72      236.88      3.74 o 
  -6   6   9       12.18       14.53      1.33 o 
  -5   6   9        3.28        7.55      0.85 o 
  -4   6   9      208.11      231.96      5.48 o 
  -3   6   9      296.71      312.94     10.53 o 
  -2   6   9      244.15      215.62      8.21 o 
  -1   6   9      459.61      576.06     15.85 o 
   0   6   9     2747.18     3135.96     69.68 o 
   2   6   9      243.44      196.89      7.58 o 
   3   6   9      298.87      291.95      9.90 o 
   4   6   9      207.15      223.02      8.46 o 
   5   6   9        3.52        9.40      2.51 o 
   6   6   9       12.46       16.79      2.95 o 
   7   6   9      242.66      239.94      9.09 o 
   8   6   9       86.00       94.78      2.87 o 
   9   6   9       85.85       81.46      3.07 o 
  10   6   9        5.33        4.76      1.19 o 
  -9   7   9       56.58       58.65      2.51 o 
  -8   7   9       14.82       16.35      1.91 o 
  -7   7   9      282.12      265.31      4.92 o 
  -6   7   9      561.72      534.18      6.75 o 
  -5   7   9      298.42      290.21      4.29 o 
  -4   7   9      492.12      498.02      8.66 o 
  -3   7   9       62.65       48.79      2.19 o 
  -1   7   9      999.83      864.18     23.25 o 
   0   7   9     1119.20     1022.64     19.98 o 
   1   7   9      993.31      834.54     22.68 o 
   2   7   9       20.87       17.04      2.76 o 
   3   7   9       62.41       44.43      3.95 o 
   4   7   9      494.48      493.47     14.91 o 
   5   7   9      297.15      297.71     10.40 o 
   6   7   9      560.34      540.03     16.10 o 
   7   7   9      283.25      271.77      9.65 o 
   8   7   9       14.72       14.91      2.63 o 
   9   7   9       57.39       61.53      2.51 o 
  -9   8   9        6.83        6.64      1.13 o 
  -8   8   9       84.78      102.61      2.44 o 
  -7   8   9      199.80      216.71      4.14 o 
  -6   8   9      284.28      271.76      7.43 o 
  -5   8   9      145.38      143.86      4.06 o 
  -4   8   9      731.90      701.93     10.52 o 
  -3   8   9       24.67       20.37      2.04 o 
  -2   8   9      380.62      362.63     12.60 o 
  -1   8   9      156.45      147.45      7.39 o 
   0   8   9        0.31        3.67      2.19 o 
   1   8   9      156.53      145.19      6.83 o 
   2   8   9      382.53      354.92     11.72 o 
   3   8   9       25.21       21.18      3.20 o 
   4   8   9      732.56      710.91     19.86 o 
   5   8   9      144.59      139.17      6.70 o 
   6   8   9      283.09      265.44      9.71 o 
   7   8   9      201.95      219.95      8.21 o 
  -8   9   9       25.36       31.30      1.28 o 
  -7   9   9       53.92       57.17      1.82 o 
  -6   9   9        5.65        9.34      1.57 o 
  -5   9   9      399.67      388.90      6.36 o 
  -4   9   9      146.04      141.19      3.28 o 
  -3   9   9      229.87      223.79      5.19 o 
  -2   9   9       28.24       27.56      1.96 o 
  -1   9   9       53.33       48.50      4.51 o 
   0   9   9       67.12       59.11      2.67 o 
   1   9   9       53.21       53.83      4.45 o 
   2   9   9       28.18       26.44      3.51 o 
   3   9   9      231.04      224.21      8.58 o 
   4   9   9      142.62      136.23      6.52 o 
   5   9   9      399.05      389.51     12.41 o 
   6   9   9        5.54        7.21      2.32 o 
  -7  10   9       11.18        9.34      1.19 o 
  -6  10   9       23.76       21.43      1.69 o 
  -5  10   9       49.25       44.25      3.82 o 
  -4  10   9        4.83        5.25      1.25 o 
  -3  10   9      367.91      347.98      5.22 o 
  -2  10   9      134.62      128.08      6.64 o 
  -1  10   9        8.12        6.90      1.35 o 
   0  10   9        0.25        0.91      1.69 o 
   1  10   9        8.18        9.78      2.69 o 
   2  10   9      135.08      130.40      6.20 o 
   3  10   9      368.27      352.04     11.40 o 
   4  10   9        4.37        2.38      2.07 o 
  -5  11   9      113.41      104.35      2.14 o 
  -4  11   9        5.16       10.24      0.99 o 
  -3  11   9        8.04        9.23      1.08 o 
  -2  11   9      449.24      460.04      6.98 o 
  -1  11   9       22.32       27.11      2.16 o 
   0  11   9        0.62        2.51      2.13 o 
   1  11   9       22.97       27.13      3.20 o 
  -2  12   9       69.51       63.79      2.44 o 
  -1  12   9       42.84       44.18      2.19 o 
   0   0  10      704.07      718.30     17.73 o 
   1   0  10     2085.48     2109.93     33.10 o 
   2   0  10     1377.02     1437.86     32.65 o 
   3   0  10      809.74     1014.76     32.99 o 
   4   0  10      976.38      906.79     22.12 o 
   5   0  10       12.30       16.69      2.19 o 
   6   0  10      198.71      263.56      9.78 o 
   7   0  10        7.02        6.63      1.21 o 
   8   0  10      885.56      831.01     24.91 o 
   9   0  10        8.08       12.92      1.24 o 
  10   0  10      291.43      334.12      7.83 o 
  11   0  10       17.65       23.81      1.82 o 
 -11   1  10       33.04       34.65      2.13 o 
 -10   1  10      189.17      191.00      5.26 o 
  -9   1  10       54.81       52.14      2.82 o 
  -8   1  10      449.62      408.03      6.73 o 
  -7   1  10      743.14      734.35     12.51 o 
  -6   1  10      214.12      249.50      6.17 o 
  -5   1  10      308.78      306.51      6.30 o 
  -4   1  10      859.96      932.78     13.56 o 
  -3   1  10      419.33      514.98      8.05 o 
  -2   1  10     2227.82     2335.47     82.78 o 
  -1   1  10      325.79      317.21      9.15 o 
   0   1  10      434.73      429.20      8.24 o 
   1   1  10      328.59      315.82      9.09 o 
   2   1  10     2234.09     2366.21     51.70 o 
   3   1  10      421.07      528.24      9.70 o 
   4   1  10      856.43      931.04     22.62 o 
   5   1  10      307.70      318.64     10.34 o 
   6   1  10      210.16      229.44      8.99 o 
   7   1  10      742.46      715.24     10.54 o 
   8   1  10      454.75      411.99      8.27 o 
   9   1  10       54.05       55.62      1.99 o 
  10   1  10      188.15      188.30      5.20 o 
  11   1  10       33.30       38.60      2.13 o 
 -11   2  10       20.11       28.20      1.94 o 
 -10   2  10       17.23       19.86      1.88 o 
  -9   2  10      305.64      310.93      7.39 o 
  -8   2  10       42.19       43.53      1.59 o 
  -7   2  10      572.79      536.92     11.25 o 
  -6   2  10      112.08      113.91      2.33 o 
  -5   2  10       51.80       51.36      2.59 o 
  -4   2  10      325.19      306.62      6.74 o 
  -3   2  10       15.37       21.43      1.68 o 
  -2   2  10     1176.55     1116.17     15.37 o 
  -1   2  10      312.59      311.36      6.45 o 
   0   2  10     3398.83     3543.79     54.28 o 
   1   2  10      313.42      306.92      9.02 o 
   2   2  10     1177.83     1136.45     26.32 o 
   3   2  10       14.64       16.73      2.32 o 
   5   2  10       51.99       45.37      3.82 o 
   6   2  10      111.92      115.24      6.64 o 
   7   2  10      576.51      559.86      9.84 o 
   8   2  10       43.99       45.36      1.69 o 
   9   2  10      303.34      297.44      5.29 o 
  10   2  10       16.71       17.89      1.31 o 
  11   2  10       20.06       25.69      1.82 o 
 -10   3  10      260.09      243.13      6.08 o 
  -9   3  10      112.96      105.27      2.68 o 
  -8   3  10     1035.52      985.81     12.17 o 
  -7   3  10      352.57      321.69      7.62 o 
  -6   3  10       71.55       70.55      1.55 o 
  -5   3  10      162.60      191.14      5.07 o 
  -4   3  10      535.59      584.17     11.16 o 
  -3   3  10     2675.65     2885.88     46.08 o 
  -2   3  10     2422.90     2599.34     41.47 o 
  -1   3  10     2431.49     2401.06     38.20 o 
   0   3  10      735.31      695.60     22.81 o 
   1   3  10     2438.99     2433.76     53.20 o 
   2   3  10     2427.26     2581.83     57.15 o 
   5   3  10      159.56      170.25      6.83 o 
   6   3  10       72.45       77.32      3.38 o 
   7   3  10      355.10      314.95      5.57 o 
   8   3  10     1036.33      977.90     12.35 o 
   9   3  10      113.87      101.90      2.63 o 
  10   3  10      258.60      244.13      6.08 o 
  11   3  10       21.09       26.13      1.88 o 
 -10   4  10       44.11       54.64      2.57 o 
  -9   4  10      255.62      266.35      4.76 o 
  -8   4  10      284.99      294.17      5.57 o 
  -7   4  10      163.29      165.66      5.12 o 
  -6   4  10      244.58      262.96      4.29 o 
  -5   4  10       47.60       43.00      1.58 o 
  -4   4  10      122.77      119.59      6.61 o 
  -3   4  10       75.10       86.65      5.86 o 
  -2   4  10      876.19      890.54     15.67 o 
  -1   4  10      540.14      521.92     14.60 o 
   0   4  10        2.28        8.78      2.07 o 
   5   4  10       45.95       41.67      3.63 o 
   6   4  10      243.56      263.94      9.34 o 
   7   4  10      164.19      162.34      4.08 o 
   8   4  10      286.13      306.26      4.74 o 
   9   4  10      255.17      265.60      5.39 o 
  10   4  10       43.40       49.25      2.44 o 
 -10   5  10       40.77       48.75      2.32 o 
  -9   5  10        9.80       18.49      1.82 o 
  -8   5  10      531.55      501.99     11.22 o 
  -7   5  10      164.85      144.58      3.42 o 
  -6   5  10      156.30      151.96      4.27 o 
  -5   5  10       20.58       22.49      1.27 o 
  -4   5  10      430.84      419.37      8.81 o 
  -3   5  10     3179.79     3268.83     52.26 o 
  -2   5  10      232.30      251.90      9.09 o 
  -1   5  10      497.69      538.96     15.35 o 
   0   5  10       40.84       39.54      3.45 o 
   4   5  10      427.40      394.65     12.41 o 
   5   5  10       20.17       24.63      3.01 o 
   6   5  10      158.99      160.35      6.96 o 
   7   5  10      162.84      161.42      7.02 o 
   8   5  10      529.92      509.77      8.89 o 
   9   5  10        9.79       18.26      1.54 o 
  10   5  10       41.85       47.31      2.26 o 
 -10   6  10       25.05       34.46      1.88 o 
  -9   6  10       21.92       29.58      2.13 o 
  -8   6  10       13.35       15.92      1.82 o 
  -7   6  10       38.45       38.44      1.78 o 
  -6   6  10       72.66       68.23      2.01 o 
  -5   6  10      225.06      229.88      4.10 o 
  -4   6  10       57.97       56.41      2.36 o 
  -3   6  10        7.53        3.82      1.04 o 
  -2   6  10        7.07        1.63      2.51 o 
   1   6  10      114.11      107.91      5.39 o 
   2   6  10        7.42        7.71      2.26 o 
   3   6  10        7.36        4.20      1.88 o 
   4   6  10       59.69       59.97      4.32 o 
   5   6  10      227.36      231.48      8.77 o 
   6   6  10       72.73       64.79      4.70 o 
   7   6  10       38.42       34.09      3.63 o 
   8   6  10       13.22       10.15      2.38 o 
   9   6  10       22.85       25.07      1.82 o 
  -9   7  10       24.84       21.56      1.57 o 
  -8   7  10      201.11      239.53      5.36 o 
  -7   7  10       17.82       12.19      1.26 o 
  -6   7  10      309.63      317.93      4.58 o 
  -5   7  10      886.12      936.23     10.67 o 
  -4   7  10       64.06       66.54      2.45 o 
  -3   7  10      201.23      203.09      4.55 o 
   0   7  10      329.40      317.20     10.84 o 
   1   7  10      331.74      302.60     10.28 o 
   2   7  10       68.66       66.23      4.51 o 
   3   7  10      198.79      189.93      7.77 o 
   4   7  10       63.84       69.49      4.76 o 
   5   7  10      884.23      932.49     25.07 o 
   6   7  10      308.37      328.60     11.09 o 
   7   7  10       17.95       10.28      2.51 o 
  -8   8  10       52.91       59.91      2.10 o 
  -7   8  10       98.80      100.85      2.55 o 
  -6   8  10       30.37       35.67      1.84 o 
  -5   8  10        2.83        0.13      1.44 o 
  -4   8  10      269.89      257.67      6.96 o 
  -3   8  10       48.24       45.55      1.84 o 
  -1   8  10       64.11       63.41      5.26 o 
   0   8  10      816.82      730.46     20.49 o 
   1   8  10       64.22       60.74      2.63 o 
   2   8  10      107.88      110.10      5.89 o 
   3   8  10       46.74       46.31      4.14 o 
   4   8  10      267.49      257.86      9.46 o 
   5   8  10        2.95        4.07      2.38 o 
   6   8  10       30.44       28.07      3.38 o 
   7   8  10       99.29       94.75      5.08 o 
  -7   9  10        5.42        5.23      0.86 o 
  -6   9  10       49.82       56.52      2.76 o 
  -5   9  10       86.32       86.41      3.45 o 
  -4   9  10       11.23        9.79      1.23 o 
  -3   9  10      179.68      182.18      3.81 o 
  -2   9  10      809.73      775.94     13.91 o 
  -1   9  10      202.79      186.92      8.27 o 
   0   9  10      160.67      171.81      4.28 o 
   1   9  10      203.33      191.48      4.51 o 
   2   9  10      811.29      780.21     21.37 o 
   3   9  10      182.75      176.58      7.52 o 
   4   9  10       10.78        5.89      2.32 o 
   5   9  10       86.64       81.90      4.89 o 
   6   9  10       50.27       58.78      4.01 o 
  -6  10  10      116.59      121.69      3.57 o 
  -5  10  10      133.89      151.83      4.32 o 
  -4  10  10       93.27       99.79      2.48 o 
  -3  10  10       45.17       39.45      1.75 o 
  -2  10  10       60.43       55.08      4.64 o 
  -1  10  10      163.39      157.41      3.95 o 
   0  10  10        5.62        3.36      1.72 o 
   1  10  10      163.03      165.43      7.02 o 
   2  10  10       59.80       60.09      4.26 o 
   3  10  10       44.27       37.22      3.57 o 
  -4  11  10       12.35       16.99      0.86 o 
  -3  11  10       36.34       37.39      1.53 o 
  -2  11  10      268.73      265.08      4.45 o 
  -1  11  10       48.39       53.83      2.51 o 
   0  11  10       25.56       31.64      2.07 o 
  -2  12  10       27.36       31.96      1.75 o 
  -1  12  10       33.43       35.78      1.94 o 
   1   0  11      391.94      476.29      9.17 o 
   2   0  11     3144.35     3261.61     41.42 o 
   3   0  11        0.34        5.03      1.38 o 
   4   0  11     1226.91     1186.02     28.32 o 
   5   0  11      458.55      501.93     13.79 o 
   6   0  11      150.94      144.81      6.83 o 
   7   0  11      186.92      211.77      4.97 o 
   8   0  11       28.53       26.49      1.51 o 
   9   0  11       11.17       13.99      1.26 o 
  10   0  11       41.97       40.42      2.38 o 
  11   0  11        8.66       15.29      1.57 o 
 -11   1  11        1.44        0.75      1.19 o 
 -10   1  11       24.05       26.01      2.01 o 
  -9   1  11        2.08        4.01      1.44 o 
  -8   1  11      167.07      168.64      3.59 o 
  -7   1  11      103.90       91.05      3.57 o 
  -6   1  11      117.92       98.26      4.83 o 
  -5   1  11      298.11      320.19      6.00 o 
  -4   1  11      832.18      832.33     15.04 o 
  -3   1  11       67.65       75.51      2.46 o 
  -2   1  11     1270.68     1325.28     15.61 o 
  -1   1  11     1824.07     1811.74     29.83 o 
   0   1  11      658.31      696.18     12.43 o 
   1   1  11     1826.43     1816.24     31.39 o 
   2   1  11     1270.46     1347.48     22.02 o 
   3   1  11       69.32       76.82      4.01 o 
   4   1  11      825.17      848.27     20.87 o 
   6   1  11      116.55       87.59      6.42 o 
   7   1  11      104.65       88.97      2.56 o 
   8   1  11      163.82      166.88      3.56 o 
   9   1  11        2.07        1.91      1.10 o 
  10   1  11       24.81       32.96      2.26 o 
  11   1  11        1.39        2.57      1.13 o 
 -11   2  11      281.94      313.69      7.02 o 
 -10   2  11       49.26       55.27      2.76 o 
  -9   2  11       69.79       85.57      2.44 o 
  -8   2  11       92.46       95.35      2.79 o 
  -7   2  11      249.03      253.46      5.35 o 
  -6   2  11       11.00       14.01      1.24 o 
  -5   2  11      472.24      439.14      9.00 o 
  -4   2  11      181.71      142.58      4.25 o 
  -3   2  11      182.95      180.85      4.74 o 
  -2   2  11      122.89      121.35      3.02 o 
  -1   2  11     2880.99     3145.14     34.66 o 
   0   2  11       10.99        4.78      1.15 o 
   1   2  11     2886.01     3112.55     48.99 o 
   2   2  11      120.45      121.62      3.68 o 
   3   2  11      180.19      181.16      6.52 o 
   5   2  11      463.38      401.36     12.34 o 
   6   2  11       11.43       14.01      1.34 o 
   7   2  11      248.07      252.32      4.76 o 
   8   2  11       91.76       90.80      2.57 o 
   9   2  11       70.87       86.19      2.41 o 
  10   2  11       49.08       56.99      1.93 o 
  11   2  11      280.55      317.45      7.02 o 
 -10   3  11       25.85       36.47      2.26 o 
  -9   3  11      233.40      249.85      4.59 o 
  -8   3  11      803.60      795.74     10.09 o 
  -7   3  11     1034.62     1028.38     14.00 o 
  -6   3  11      141.98      129.65      2.48 o 
  -5   3  11      363.42      387.86      8.38 o 
  -4   3  11       20.57       22.59      1.97 o 
  -3   3  11      967.22      960.72     16.96 o 
  -2   3  11     1025.23     1090.82     28.32 o 
  -1   3  11     2729.69     2868.68     37.13 o 
   0   3  11      540.59      603.05      9.26 o 
   1   3  11     2728.97     2909.69     65.17 o 
   5   3  11      363.22      368.08     11.53 o 
   6   3  11      141.93      135.04      6.08 o 
   7   3  11     1028.84     1026.37     16.70 o 
   8   3  11      800.07      782.55     10.18 o 
   9   3  11      231.88      257.14      5.48 o 
  10   3  11       25.26       34.72      2.13 o 
  11   3  11        9.64       13.79      1.38 o 
 -10   4  11       29.40       30.89      2.07 o 
  -9   4  11       31.64       28.16      2.07 o 
  -8   4  11       63.32       63.99      2.21 o 
  -7   4  11      197.06      200.51      2.88 o 
  -6   4  11      134.65      140.70      2.79 o 
  -5   4  11     1012.30      994.41     13.15 o 
  -4   4  11      146.67      153.65      4.59 o 
  -3   4  11      228.08      224.61      5.66 o 
  -2   4  11      218.65      164.39      4.57 o 
  -1   4  11       82.89       76.01      4.89 o 
   0   4  11      101.75       83.59      4.89 o 
   4   4  11      146.39      144.44      6.14 o 
   5   4  11     1008.77      989.32     25.88 o 
   6   4  11      135.73      139.36      6.39 o 
   7   4  11      195.30      198.85      5.26 o 
   8   4  11       63.67       62.29      3.29 o 
   9   4  11       32.32       28.95      2.19 o 
  10   4  11       28.89       36.66      2.13 o 
 -10   5  11       20.52       23.31      1.75 o 
  -9   5  11      359.84      380.24      8.65 o 
  -8   5  11       17.89       15.23      1.75 o 
  -7   5  11      409.46      431.25      6.96 o 
  -6   5  11       94.17      101.97      1.75 o 
  -5   5  11       66.44       68.42      2.00 o 
  -4   5  11      454.12      501.01      7.37 o 
  -3   5  11       86.09       78.75      4.36 o 
  -2   5  11      346.59      325.91     11.09 o 
  -1   5  11       59.38       65.48      4.83 o 
   0   5  11        1.33       -1.69      1.75 o 
   3   5  11       85.16       77.14      4.51 o 
   4   5  11      449.88      485.76     14.54 o 
   5   5  11       67.39       62.04      4.45 o 
   6   5  11       94.28      103.71      5.58 o 
   7   5  11      409.39      442.14      8.19 o 
   8   5  11       18.00       13.47      2.69 o 
   9   5  11      360.16      374.10     11.72 o 
  10   5  11       21.55       21.56      1.63 o 
  -9   6  11      156.79      166.93      4.64 o 
  -8   6  11       48.32       47.87      2.69 o 
  -7   6  11       78.89       84.43      2.55 o 
  -6   6  11       39.82       45.07      1.83 o 
  -5   6  11      646.19      643.45      7.65 o 
  -4   6  11       47.76       47.75      1.85 o 
  -3   6  11      269.65      270.83     10.28 o 
  -2   6  11      280.45      223.52      9.15 o 
   2   6  11      281.67      229.72      8.27 o 
   3   6  11      268.94      256.67      9.15 o 
   4   6  11       48.08       51.63      4.14 o 
   5   6  11      641.46      655.64     18.42 o 
   6   6  11       38.92       42.11      3.95 o 
   7   6  11       78.23       78.14      4.95 o 
   8   6  11       48.10       47.44      3.76 o 
  -9   7  11        5.98        2.69      1.00 o 
  -8   7  11       40.39       51.85      1.82 o 
  -7   7  11       11.76       25.88      1.48 o 
  -6   7  11       16.15       16.95      1.42 o 
  -5   7  11      411.03      376.48      5.13 o 
  -4   7  11      154.50      165.21      7.94 o 
  -3   7  11      358.05      324.55      8.84 o 
   1   7  11      730.59      646.12     18.11 o 
   2   7  11      340.01      332.18     10.97 o 
   3   7  11      358.76      323.40     10.84 o 
   4   7  11      155.61      163.36      7.14 o 
   5   7  11      406.35      363.32     12.09 o 
   6   7  11       16.24       16.35      3.01 o 
   7   7  11       12.13       22.31      3.07 o 
  -8   8  11       23.00       30.80      1.37 o 
  -7   8  11       25.25       30.86      1.55 o 
  -6   8  11       87.83      103.51      2.68 o 
  -5   8  11       48.73       52.14      3.01 o 
  -4   8  11      158.56      138.86      4.70 o 
  -3   8  11      159.74      150.19      3.29 o 
  -2   8  11      865.38      826.33     16.98 o 
  -1   8  11       58.48       61.85      3.20 o 
   0   8  11      345.51      324.40     11.72 o 
   1   8  11       58.19       62.20      2.64 o 
   2   8  11      858.58      814.94     13.26 o 
   3   8  11      160.43      156.28      6.89 o 
   4   8  11      159.71      138.67      6.52 o 
   5   8  11       49.26       52.57      4.14 o 
   6   8  11       87.53       93.18      5.20 o 
  -7   9  11        5.47        5.83      0.84 o 
  -6   9  11       26.49       37.97      2.32 o 
  -5   9  11      175.96      177.84      5.01 o 
  -4   9  11      108.70      116.68      4.07 o 
  -3   9  11       90.87       95.87      3.70 o 
  -2   9  11      479.77      451.11     10.40 o 
  -1   9  11        3.72        3.38      1.50 o 
   0   9  11     1808.57     1654.11     24.90 o 
   1   9  11        3.95        3.17      1.27 o 
   2   9  11      485.08      478.05     14.22 o 
   3   9  11       90.40       92.24      5.26 o 
   4   9  11      110.26      114.86      5.76 o 
   5   9  11      175.53      164.74      7.02 o 
  -6  10  11        5.36        5.89      1.13 o 
  -5  10  11       27.71       37.80      2.57 o 
  -4  10  11       62.35       60.15      2.69 o 
  -3  10  11       42.75       42.94      1.72 o 
  -2  10  11       37.53       39.29      2.44 o 
  -1  10  11      208.13      221.45      4.76 o 
   0  10  11      176.54      194.55      4.36 o 
   1  10  11      208.45      219.88      4.69 o 
   2  10  11       37.28       37.35      3.57 o 
   3  10  11       43.86       46.81      3.76 o 
  -4  11  11       49.20       47.66      1.46 o 
  -3  11  11       53.38       56.90      2.44 o 
  -2  11  11      166.09      156.41      2.99 o 
  -1  11  11      111.63      110.04      3.45 o 
   0  11  11        3.58        8.33      1.38 o 
   0  12  11        5.97        5.33      1.13 o 
   0   0  12      915.09     1018.93     17.44 o 
   1   0  12      184.49      139.11      3.25 o 
   2   0  12       50.08       29.41      1.64 o 
   3   0  12      276.23      272.85      6.26 o 
   4   0  12      130.55       80.46      4.20 o 
   5   0  12       92.10       80.96      4.32 o 
   6   0  12       19.08       32.08      2.32 o 
   7   0  12      370.21      356.86      8.71 o 
   8   0  12      115.37       82.33      2.39 o 
   9   0  12        2.40        2.10      0.97 o 
  10   0  12       49.92       57.96      2.69 o 
  11   0  12       48.31       50.26      2.32 o 
 -11   1  12      143.23      163.86      4.26 o 
 -10   1  12       56.33       64.79      2.88 o 
  -9   1  12       13.88       17.61      1.94 o 
  -8   1  12      109.46       98.63      2.16 o 
  -7   1  12       71.52       62.90      2.51 o 
  -6   1  12       27.31       37.77      2.01 o 
  -5   1  12       11.67       13.16      2.13 o 
  -4   1  12      290.02      324.79      7.36 o 
  -3   1  12      106.64       80.29      3.16 o 
  -2   1  12      864.24      796.78     11.55 o 
  -1   1  12     2113.23     2103.38     23.68 o 
   0   1  12      575.39      581.19      7.69 o 
   1   1  12     2106.76     2058.42     27.31 o 
   2   1  12      857.94      782.28     14.07 o 
   3   1  12      109.63       89.42      4.39 o 
   4   1  12      293.75      343.08     10.15 o 
   6   1  12       26.78       36.62      1.97 o 
   7   1  12       71.21       76.26      3.26 o 
   8   1  12      108.13       95.46      2.59 o 
   9   1  12       14.16       17.64      1.63 o 
  10   1  12       56.77       67.68      2.88 o 
  11   1  12      143.82      162.80      4.26 o 
 -10   2  12      114.31      125.33      3.89 o 
  -9   2  12      165.17      167.75      3.52 o 
  -8   2  12       80.54       85.05      2.47 o 
  -7   2  12      475.00      464.20      8.44 o 
  -6   2  12        0.29        2.13      0.81 o 
  -5   2  12       63.32       64.66      3.06 o 
  -4   2  12       59.43       80.50      3.28 o 
  -3   2  12      179.71      151.67      4.47 o 
  -2   2  12      375.34      394.90      8.20 o 
  -1   2  12      159.27      173.26      3.27 o 
   0   2  12      334.52      278.64     10.45 o 
   1   2  12      158.42      177.66      4.53 o 
   2   2  12      375.74      401.04     11.53 o 
   3   2  12      181.05      167.87      6.27 o 
   6   2  12        0.41        1.90      2.04 o 
   7   2  12      476.06      465.43     12.03 o 
   8   2  12       79.31       83.15      3.57 o 
   9   2  12      165.26      166.19      5.39 o 
  10   2  12      114.32      127.46      2.81 o 
 -10   3  12      162.10      174.52      4.04 o 
  -9   3  12       20.90       21.58      1.40 o 
  -8   3  12       61.94       62.22      1.96 o 
  -7   3  12      448.63      404.03      4.69 o 
  -6   3  12       55.77       56.80      1.49 o 
  -5   3  12      106.53       98.84      2.39 o 
  -4   3  12      509.50      499.20     10.21 o 
  -3   3  12     1395.90     1430.62     24.34 o 
  -2   3  12      167.07      160.57      4.51 o 
  -1   3  12      169.72      171.05      4.66 o 
   0   3  12      377.29      495.79     14.16 o 
   1   3  12      166.85      178.28      6.83 o 
   2   3  12      165.21      159.85      6.33 o 
   5   3  12      106.10       98.38      5.01 o 
   6   3  12       55.54       59.47      4.20 o 
   7   3  12      447.36      403.45      7.70 o 
   8   3  12       62.03       63.10      2.53 o 
   9   3  12       20.86       24.85      1.66 o 
  10   3  12      161.83      172.26      4.64 o 
 -10   4  12       43.38       58.21      2.51 o 
  -9   4  12       12.17       12.41      1.63 o 
  -8   4  12      963.33      955.65     13.60 o 
  -7   4  12      100.76       91.97      1.87 o 
  -6   4  12        4.55        3.81      0.64 o 
  -5   4  12       34.15       27.93      1.91 o 
  -4   4  12      245.70      232.13      8.07 o 
  -3   4  12      984.90     1066.87     18.92 o 
  -2   4  12       63.60       95.33      5.89 o 
  -1   4  12      486.75      467.90     14.04 o 
   0   4  12       29.47       27.82      3.32 o 
   4   4  12      247.15      228.22      8.21 o 
   5   4  12       35.08       34.65      3.32 o 
   6   4  12        4.44        5.14      2.13 o 
   7   4  12      101.21       96.22      3.07 o 
   8   4  12      961.80      972.04     17.39 o 
   9   4  12       12.12       15.79      1.75 o 
 -10   5  12      120.55      111.85      3.32 o 
  -9   5  12       16.14       14.10      1.63 o 
  -8   5  12       49.13       36.53      2.51 o 
  -7   5  12      184.34      154.65      4.89 o 
  -6   5  12      347.95      343.15      3.99 o 
  -5   5  12       57.09       60.52      1.95 o 
  -4   5  12      609.81      625.20      8.94 o 
  -3   5  12      668.08      677.24     13.10 o 
  -2   5  12      533.03      549.93     16.42 o 
  -1   5  12      172.40      195.57      8.21 o 
   4   5  12      609.42      611.71     17.48 o 
   5   5  12       56.00       65.17      4.64 o 
   6   5  12      348.23      352.48     11.53 o 
   7   5  12      183.25      149.20      7.27 o 
   8   5  12       50.00       37.60      2.05 o 
  -9   6  12       30.13       36.09      2.07 o 
  -8   6  12       89.59       98.57      3.57 o 
  -7   6  12       86.59       89.11      3.63 o 
  -6   6  12      313.23      283.80      4.70 o 
  -5   6  12      259.45      285.26      3.44 o 
  -4   6  12      223.86      201.50      6.22 o 
  -3   6  12        9.42        2.51      3.01 o 
  -2   6  12       10.89       18.92      3.76 o 
   3   6  12        9.50        7.58      2.38 o 
   4   6  12      226.06      198.95      7.96 o 
   5   6  12      263.31      296.96     10.28 o 
   6   6  12      311.53      291.70     10.15 o 
   7   6  12       87.01       94.75      5.26 o 
   8   6  12       89.08       90.74      4.95 o 
  -9   7  12       21.51       22.68      1.57 o 
  -8   7  12       21.10       25.88      1.94 o 
  -7   7  12       68.85       68.96      2.15 o 
  -6   7  12       38.31       37.99      1.88 o 
  -5   7  12        4.50        8.98      0.91 o 
  -4   7  12      286.32      288.35      4.61 o 
  -3   7  12      536.25      522.11      7.27 o 
   2   7  12      405.53      434.44     13.35 o 
   3   7  12      537.33      505.80     17.04 o 
   4   7  12      284.67      287.43     10.15 o 
   5   7  12        4.19       10.03      2.69 o 
   6   7  12       38.06       39.92      3.76 o 
   7   7  12       67.55       58.72      4.14 o 
  -8   8  12       53.79       62.76      1.82 o 
  -7   8  12       91.94      100.27      2.39 o 
  -6   8  12       50.08       63.10      2.06 o 
  -5   8  12      121.95      139.99      4.64 o 
  -4   8  12       74.95       86.56      2.27 o 
  -3   8  12      189.06      170.64      3.54 o 
  -2   8  12      568.56      554.13     12.41 o 
  -1   8  12      539.51      518.15      8.02 o 
   0   8  12       20.00       26.44      2.19 o 
   1   8  12      536.76      505.75      9.01 o 
   2   8  12      573.52      575.81      9.78 o 
   3   8  12      189.50      170.07      7.27 o 
   4   8  12       76.13       84.41      5.08 o 
   5   8  12      122.61      140.68      6.45 o 
   6   8  12       51.03       53.26      4.01 o 
  -7   9  12       19.60       24.13      1.69 o 
  -6   9  12       35.53       37.54      2.26 o 
  -5   9  12       45.60       57.59      2.76 o 
  -4   9  12       15.03       13.35      1.69 o 
  -3   9  12      206.62      196.24      4.10 o 
  -2   9  12       48.51       50.14      1.99 o 
  -1   9  12      679.24      646.11      9.64 o 
   0   9  12       51.70       50.69      2.82 o 
   1   9  12      678.93      654.89     10.86 o 
   2   9  12       48.31       53.94      2.38 o 
   3   9  12      204.55      195.76      7.77 o 
   4   9  12       15.36       15.42      2.69 o 
   5   9  12       46.05       51.45      3.95 o 
  -6  10  12        3.46        2.01      0.88 o 
  -5  10  12        1.84        4.45      0.81 o 
  -4  10  12      108.49      114.39      2.82 o 
  -3  10  12       81.78       77.98      2.10 o 
  -2  10  12       75.88       87.46      1.91 o 
  -1  10  12      143.50      145.44      4.26 o 
   0  10  12      178.33      190.49      5.14 o 
   1  10  12      144.58      140.67      4.79 o 
   2  10  12       75.97       97.88      5.08 o 
  -3  11  12       16.38       14.85      1.38 o 
  -2  11  12       24.14       21.50      1.15 o 
  -1  11  12       67.88       59.28      2.44 o 
   0  11  12      160.18      158.98      4.26 o 
   1   0  13      160.04      183.93      5.73 o 
   2   0  13        7.68        4.35      1.29 o 
   3   0  13       19.92       18.49      3.29 o 
   4   0  13      593.19      538.52     14.73 o 
   5   0  13       18.26       27.63      2.95 o 
   6   0  13      809.74      785.60     16.54 o 
   7   0  13      408.50      388.51      9.34 o 
   8   0  13        2.78        4.68      1.13 o 
   9   0  13       15.59       12.37      1.19 o 
  10   0  13       65.42       72.12      2.88 o 
 -10   1  13       20.99       26.38      2.01 o 
  -9   1  13       10.24       11.91      1.75 o 
  -8   1  13      148.84      138.84      2.62 o 
  -7   1  13      803.69      794.20     10.22 o 
  -6   1  13      321.68      294.04      5.87 o 
  -5   1  13       70.41       73.06      4.20 o 
  -4   1  13      324.55      345.20      8.84 o 
  -3   1  13      162.94      173.56      4.90 o 
  -2   1  13      149.62      156.11      4.54 o 
  -1   1  13      512.41      561.24     16.95 o 
   0   1  13      407.47      490.08      9.57 o 
   1   1  13      508.19      541.55     10.43 o 
   2   1  13      149.38      160.57      5.30 o 
   3   1  13      160.31      175.27      6.64 o 
   4   1  13      318.64      323.47     10.28 o 
   6   1  13      323.65      285.18      7.39 o 
   7   1  13      807.34      785.60     16.79 o 
   8   1  13      146.75      145.06      4.70 o 
   9   1  13        9.98        9.21      1.88 o 
  10   1  13       20.90       27.95      2.01 o 
 -10   2  13      178.70      190.81      4.89 o 
  -9   2  13      164.15      173.50      3.52 o 
  -8   2  13      156.51      149.07      3.53 o 
  -7   2  13      444.38      418.23      5.14 o 
  -6   2  13      152.82      148.34      2.50 o 
  -5   2  13       60.09       54.57      2.96 o 
  -4   2  13       27.13       35.42      2.47 o 
  -3   2  13      715.24      739.79     13.87 o 
  -2   2  13      295.20      278.12      6.57 o 
  -1   2  13      379.47      430.91      8.69 o 
   0   2  13      153.77      141.32      4.12 o 
   1   2  13      378.96      419.29      8.52 o 
   2   2  13      296.07      300.09      9.34 o 
   3   2  13      715.14      742.05     19.17 o 
   6   2  13      148.65      141.12      3.75 o 
   7   2  13      445.15      421.99      7.93 o 
   8   2  13      156.95      146.38      4.83 o 
   9   2  13      164.24      164.87      5.01 o 
  10   2  13      178.70      178.89      3.45 o 
 -10   3  13       82.81      101.20      3.32 o 
  -9   3  13       11.57        9.60      1.25 o 
  -8   3  13       50.72       52.14      2.03 o 
  -7   3  13        4.11        5.03      0.89 o 
  -6   3  13       84.17       85.81      3.06 o 
  -5   3  13      876.56      803.08     12.82 o 
  -4   3  13       40.20       48.56      8.43 o 
  -3   3  13      396.08      450.91     11.06 o 
  -2   3  13       39.72       48.96      4.48 o 
  -1   3  13      151.18      171.16      4.78 o 
   0   3  13       76.79      139.68      6.33 o 
   1   3  13      150.98      174.45      6.96 o 
   2   3  13       39.76       51.76      3.89 o 
   6   3  13       83.88       88.35      5.08 o 
   7   3  13        3.78        4.51      1.18 o 
   8   3  13       51.17       53.20      2.88 o 
   9   3  13       11.27       11.53      1.69 o 
 -10   4  13      140.87      163.68      4.32 o 
  -9   4  13      194.92      203.78      5.39 o 
  -8   4  13      150.23      124.64      4.20 o 
  -7   4  13      175.38      166.13      2.58 o 
  -6   4  13      159.95      166.65      2.18 o 
  -5   4  13       77.11       83.85      2.30 o 
  -4   4  13      214.60      220.46      6.20 o 
  -3   4  13      267.63      308.99      7.32 o 
  -2   4  13      768.62      755.55     30.20 o 
  -1   4  13      136.72      109.97      6.08 o 
   0   4  13      480.52      528.06     15.35 o 
   1   4  13      135.06      121.44      5.89 o 
   5   4  13       78.71       82.97      4.89 o 
   6   4  13      156.18      169.82      7.21 o 
   7   4  13      176.61      169.92      4.18 o 
   8   4  13      150.03      117.38      3.36 o 
   9   4  13      194.90      184.92      5.33 o 
  -9   5  13       34.22       32.02      2.13 o 
  -8   5  13      175.44      192.81      5.39 o 
  -7   5  13       19.51       23.25      2.07 o 
  -6   5  13       61.65       63.32      1.84 o 
  -5   5  13      627.41      582.08      7.13 o 
  -4   5  13      194.11      175.39      5.85 o 
  -3   5  13      471.57      465.69      9.95 o 
  -2   5  13      350.92      404.11     13.41 o 
  -1   5  13      178.78      170.51      7.77 o 
   5   5  13      633.34      613.66     17.11 o 
   6   5  13       61.19       71.87      4.76 o 
   7   5  13       19.95       21.64      2.60 o 
   8   5  13      174.16      188.82      4.34 o 
  -9   6  13      131.69      132.03      3.76 o 
  -8   6  13       52.62       51.20      2.63 o 
  -7   6  13      161.08      139.42      4.51 o 
  -6   6  13       28.23       37.81      2.54 o 
  -5   6  13       89.65       84.11      1.91 o 
  -4   6  13      106.47       97.21      1.87 o 
  -3   6  13      117.87      131.65      7.52 o 
  -2   6  13      106.92      120.50      6.96 o 
   4   6  13      107.31       94.81      5.39 o 
   5   6  13       88.70       80.08      5.14 o 
   6   6  13       29.12       38.29      3.76 o 
   7   6  13      161.92      144.94      3.75 o 
  -8   7  13       17.00       16.86      1.50 o 
  -7   7  13        9.03        6.59      1.02 o 
  -6   7  13       13.29       13.69      1.28 o 
  -5   7  13      193.28      181.82      3.49 o 
  -4   7  13       66.51       64.68      1.68 o 
  -3   7  13       35.79       36.12      1.67 o 
  -2   7  13      132.76      131.55      3.19 o 
  -1   7  13      273.16      277.53      7.08 o 
   0   7  13       96.36      104.96      3.89 o 
   1   7  13      273.00      277.91      7.02 o 
   2   7  13      132.82      126.20      4.39 o 
   3   7  13       37.12       32.53      1.93 o 
   4   7  13       66.72       71.12      4.64 o 
   5   7  13      192.07      192.31      7.71 o 
   6   7  13       13.28       14.22      2.69 o 
   7   7  13        8.57        6.77      2.13 o 
  -7   8  13       11.11       14.64      1.04 o 
  -6   8  13        4.06        2.95      1.38 o 
  -5   8  13       11.57       13.05      1.24 o 
  -4   8  13      365.57      381.20      6.08 o 
  -3   8  13       51.34       50.97      1.88 o 
  -2   8  13      520.70      514.70      8.02 o 
  -1   8  13      123.50      111.35      2.86 o 
   0   8  13      511.90      503.24      7.84 o 
   1   8  13      123.78      122.00      4.14 o 
   2   8  13      522.25      510.70     11.09 o 
   3   8  13       52.23       47.75      3.60 o 
   4   8  13      367.03      373.60     12.03 o 
   5   8  13       11.20       13.85      2.76 o 
  -6   9  13       14.40       18.55      1.63 o 
  -5   9  13      156.77      153.81      3.73 o 
  -4   9  13       10.58        9.71      1.08 o 
  -3   9  13      269.20      279.38      4.87 o 
  -2   9  13       38.14       36.94      1.73 o 
  -1   9  13       84.53       80.67      2.33 o 
   0   9  13        2.59        3.57      1.44 o 
   1   9  13       84.42       77.89      3.26 o 
   2   9  13       39.14       35.65      2.35 o 
   3   9  13      270.96      276.84      9.59 o 
   4   9  13       10.72        7.83      2.32 o 
  -5  10  13       40.11       38.79      1.94 o 
  -4  10  13       46.10       61.57      2.51 o 
  -3  10  13       51.05       53.54      1.71 o 
  -2  10  13       53.69       46.60      1.71 o 
  -1  10  13       21.99       31.52      2.13 o 
   0  10  13       41.67       44.80      2.44 o 
   1  10  13       21.47       27.95      1.94 o 
  -2  11  13        0.59        3.45      1.00 o 
  -1  11  13       18.16       21.06      3.42 o 
   0  11  13       58.69       53.70      2.32 o 
   0   0  14       87.58       56.96      3.82 o 
   1   0  14        8.74        6.06      1.42 o 
   2   0  14     3739.47     3647.42     82.21 o 
   3   0  14       36.93       32.09      2.32 o 
   4   0  14        8.34        5.33      1.82 o 
   5   0  14      626.64      713.09     15.38 o 
   6   0  14       43.31       51.53      7.11 o 
   7   0  14       74.91       59.77      2.17 o 
   8   0  14      409.15      439.71     10.28 o 
   9   0  14       14.24       13.38      1.24 o 
  10   0  14       62.19       77.89      2.95 o 
 -10   1  14      106.18      125.51      3.76 o 
  -9   1  14        6.13        4.14      1.50 o 
  -8   1  14       77.54       95.10      2.76 o 
  -7   1  14      152.38      133.72      2.82 o 
  -6   1  14       28.23       23.88      1.65 o 
  -5   1  14      887.02      784.17     12.83 o 
  -4   1  14      163.37      131.70      4.45 o 
  -3   1  14        3.15        6.77      1.79 o 
  -2   1  14     1031.66     1076.61     19.02 o 
  -1   1  14      532.06      552.87     10.85 o 
   0   1  14      238.72      223.90      5.54 o 
   1   1  14      533.96      571.19     10.83 o 
   2   1  14     1028.41     1095.33     18.90 o 
   3   1  14        2.94        5.33      1.94 o 
   4   1  14      161.83      126.45      5.76 o 
   5   1  14      885.49      788.42     16.54 o 
   6   1  14       28.11       24.00      2.01 o 
   7   1  14      152.04      129.02      4.45 o 
   8   1  14       75.69       90.23      3.70 o 
   9   1  14        6.08        7.39      1.50 o 
  10   1  14      105.97      127.52      3.70 o 
 -10   2  14       26.62       31.77      2.07 o 
  -9   2  14      151.71      169.76      3.46 o 
  -8   2  14      305.97      293.02      5.18 o 
  -7   2  14       79.30       80.73      2.19 o 
  -6   2  14       30.70       34.89      1.19 o 
  -5   2  14      141.99      145.83      4.77 o 
  -4   2  14      671.39      703.82     13.63 o 
  -3   2  14      155.64      160.88      4.87 o 
  -2   2  14      235.72      234.09      9.15 o 
  -1   2  14      419.68      439.38      9.05 o 
   0   2  14      133.39      128.27      5.86 o 
   1   2  14      420.42      439.89      8.92 o 
   2   2  14      231.33      232.42      8.27 o 
   3   2  14      158.34      164.36      6.70 o 
   6   2  14       29.10       38.47      2.57 o 
   7   2  14       77.90       87.79      3.57 o 
   8   2  14      306.34      294.83      7.58 o 
   9   2  14      149.98      172.51      5.01 o 
 -10   3  14        4.48        4.76      1.13 o 
  -9   3  14       84.29       82.65      3.20 o 
  -8   3  14      301.96      285.83      5.07 o 
  -7   3  14      581.19      583.82      6.70 o 
  -6   3  14      135.41      137.23      2.54 o 
  -5   3  14       59.52       61.98      3.28 o 
  -4   3  14      415.30      425.39      9.40 o 
  -3   3  14      265.64      236.00      6.18 o 
  -2   3  14       98.34      104.15      3.82 o 
  -1   3  14      365.35      344.37      7.66 o 
   0   3  14       12.01       30.33      3.51 o 
   1   3  14      367.80      339.44     10.97 o 
   2   3  14       99.04      100.01      5.26 o 
   6   3  14      137.19      143.06      4.64 o 
   7   3  14      580.49      593.08     10.34 o 
   8   3  14      302.75      285.43      7.39 o 
   9   3  14       85.44       84.41      3.26 o 
  -9   4  14       17.19       19.74      1.75 o 
  -8   4  14      108.29       95.18      3.63 o 
  -7   4  14       18.21       15.42      1.33 o 
  -6   4  14      195.51      188.64      2.64 o 
  -5   4  14      286.42      257.51      4.18 o 
  -4   4  14      700.13      679.23      9.72 o 
  -3   4  14      154.89      184.51      6.49 o 
  -2   4  14      750.96      743.54     20.62 o 
  -1   4  14      433.23      443.40     13.91 o 
   0   4  14      123.09       87.23      5.39 o 
   1   4  14      429.87      441.71     13.41 o 
   6   4  14      195.23      197.33      7.71 o 
   7   4  14       17.96       18.80      3.35 o 
   8   4  14      109.32       97.18      5.39 o 
   9   4  14       17.32       19.49      1.75 o 
  -9   5  14       26.61       31.02      2.01 o 
  -8   5  14       78.31       99.63      3.57 o 
  -7   5  14       72.03       57.90      3.07 o 
  -6   5  14      121.30      119.11      1.94 o 
  -5   5  14      372.20      355.48      4.00 o 
  -4   5  14      242.87      234.30      3.60 o 
  -3   5  14      246.51      210.87      6.45 o 
  -2   5  14      122.21      124.70      7.02 o 
  -1   5  14       32.72       33.90      4.14 o 
   6   5  14      121.21      117.37      6.02 o 
   7   5  14       71.25       55.38      2.40 o 
   8   5  14       78.27       94.08      2.87 o 
  -9   6  14       16.20       20.99      1.57 o 
  -8   6  14       83.77       79.33      3.01 o 
  -7   6  14      136.33      137.04      4.32 o 
  -6   6  14      120.77      113.39      2.86 o 
  -5   6  14      310.19      306.13      3.36 o 
  -4   6  14      707.23      668.18      6.97 o 
  -3   6  14       31.85       37.13      1.90 o 
  -2   6  14      709.59      705.65     20.55 o 
   3   6  14       31.65       34.34      2.38 o 
   5   6  14      311.43      317.45     10.53 o 
   6   6  14      120.18       92.24      5.33 o 
   7   6  14      135.69      136.44      5.11 o 
  -8   7  14      144.69      149.89      4.01 o 
  -7   7  14       19.60       22.34      1.26 o 
  -6   7  14       65.64       84.21      2.34 o 
  -5   7  14        8.11        9.15      0.90 o 
  -4   7  14      141.83      129.87      2.29 o 
  -3   7  14      246.89      245.92      3.52 o 
  -2   7  14      526.47      486.95      7.71 o 
  -1   7  14        5.40        8.68      1.20 o 
   0   7  14       19.81       22.88      1.75 o 
   1   7  14        4.82        7.40      1.20 o 
   2   7  14      528.81      486.89     10.65 o 
   3   7  14      247.14      241.19      6.39 o 
   4   7  14      141.19      127.89      6.20 o 
   5   7  14        8.06       10.40      2.57 o 
   6   7  14       65.67       71.18      4.57 o 
  -7   8  14        4.48        5.45      0.82 o 
  -6   8  14       17.17       13.47      1.63 o 
  -5   8  14       64.74       69.24      3.01 o 
  -4   8  14       13.04       19.09      1.44 o 
  -3   8  14      158.10      160.19      3.57 o 
  -2   8  14      161.18      146.25      4.73 o 
  -1   8  14      378.81      361.93      6.05 o 
   0   8  14      110.20      107.82      2.79 o 
   1   8  14      375.80      365.45      8.52 o 
   2   8  14      161.87      152.02      4.64 o 
   4   8  14       12.64       19.74      2.95 o 
   5   8  14       64.06       59.09      4.07 o 
  -6   9  14       64.31       72.06      2.57 o 
  -5   9  14       78.01       71.83      1.92 o 
  -4   9  14        7.13        7.77      0.97 o 
  -3   9  14       48.20       55.08      2.57 o 
  -2   9  14       17.01       18.81      1.28 o 
  -1   9  14       64.43       62.00      2.06 o 
   0   9  14       23.26       16.29      1.75 o 
   1   9  14       62.61       63.23      2.95 o 
   2   9  14       16.17       14.60      1.69 o 
  -4  10  14       18.96       15.45      0.97 o 
  -3  10  14       34.70       33.67      1.40 o 
  -2  10  14      135.12      147.48      2.95 o 
  -1  10  14      152.31      158.66      4.39 o 
   0  10  14      103.86      102.20      3.45 o 
   1  10  14      151.68      161.61      4.45 o 
  -1  11  14       63.29       66.86      2.38 o 
   0  11  14        0.13       -0.06      0.94 o 
   1   0  15      117.84      152.43      4.54 o 
   2   0  15        5.89        6.59      1.88 o 
   3   0  15      296.40      266.84      6.55 o 
   4   0  15        1.74        1.57      1.69 o 
   5   0  15     1554.46     1582.95     24.15 o 
   6   0  15     2105.11     2020.88     39.54 o 
   7   0  15      260.39      270.47      5.01 o 
   8   0  15      238.45      234.63      4.45 o 
   9   0  15        0.38        0.38      1.25 o 
 -10   1  15       19.93       20.80      1.63 o 
  -9   1  15       55.78       59.53      2.76 o 
  -8   1  15       17.68       22.10      1.42 o 
  -7   1  15      157.75      155.76      3.08 o 
  -6   1  15      403.79      379.42      5.68 o 
  -5   1  15       51.06       51.57      3.82 o 
  -4   1  15      156.01      158.50      4.92 o 
  -3   1  15      363.02      325.57     13.54 o 
  -2   1  15      187.83      207.40      5.54 o 
  -1   1  15      985.28      997.93     17.81 o 
   0   1  15       58.72       49.09      2.70 o 
   1   1  15      977.39     1010.87     17.79 o 
   2   1  15      188.62      207.99      5.45 o 
   3   1  15      359.31      316.45     10.28 o 
   4   1  15      157.22      149.07      6.45 o 
   5   1  15       53.15       56.15      3.01 o 
   6   1  15      401.65      386.93      6.47 o 
   7   1  15      161.54      158.61      3.50 o 
   8   1  15       17.31       22.25      2.01 o 
   9   1  15       57.36       57.59      2.69 o 
  -9   2  15        8.19        8.67      1.06 o 
  -8   2  15      187.72      203.84      5.76 o 
  -7   2  15      520.42      542.33      7.42 o 
  -6   2  15      786.39      776.82      9.15 o 
  -5   2  15       89.91       85.92      3.79 o 
  -4   2  15       31.91       29.05      2.50 o 
  -3   2  15     1282.40     1335.01     29.20 o 
  -2   2  15      145.44      171.93      7.99 o 
  -1   2  15      527.93      568.79     13.19 o 
   0   2  15      329.28      338.17     17.67 o 
   1   2  15      528.08      563.94     11.15 o 
   2   2  15      146.35      164.43      6.89 o 
   3   2  15     1277.14     1299.75     32.21 o 
   6   2  15      787.17      771.88     16.95 o 
   7   2  15      520.98      534.95     12.16 o 
   8   2  15      185.67      205.85      5.83 o 
   9   2  15        8.67       11.53      1.63 o 
  -9   3  15       30.05       22.93      1.82 o 
  -8   3  15       55.10       54.89      2.95 o 
  -7   3  15       35.79       43.88      1.95 o 
  -6   3  15      537.71      497.98      5.83 o 
  -5   3  15      520.31      467.90      7.39 o 
  -4   3  15       67.45       76.83      3.60 o 
  -3   3  15        1.71        3.26      1.53 o 
  -2   3  15       93.56       66.89      8.62 o 
  -1   3  15      556.68      517.47     18.08 o 
   0   3  15       65.67       67.55      4.83 o 
   1   3  15      557.13      530.13     15.10 o 
   2   3  15       94.26       70.06      4.64 o 
   6   3  15      532.73      494.47     11.40 o 
   7   3  15       35.55       44.49      2.76 o 
   8   3  15       54.92       57.27      2.88 o 
   9   3  15       30.94       25.19      1.94 o 
  -9   4  15        3.23        3.76      1.19 o 
  -8   4  15        0.47        0.00      1.19 o 
  -7   4  15       25.67       25.97      1.51 o 
  -6   4  15      134.25      141.02      3.06 o 
  -5   4  15       21.83       32.44      1.19 o 
  -4   4  15      438.66      488.65      7.46 o 
  -3   4  15      611.10      606.49     12.31 o 
  -2   4  15       92.10      102.16      3.96 o 
  -1   4  15      114.39      114.17      6.33 o 
   0   4  15       42.51       27.57      3.76 o 
   1   4  15      115.85      111.98      6.02 o 
   7   4  15       26.00       25.88      2.19 o 
   8   4  15        0.55        1.57      1.32 o 
  -9   5  15       11.28       12.03      1.32 o 
  -8   5  15        8.07        6.39      1.38 o 
  -7   5  15      202.46      234.86      6.14 o 
  -6   5  15      256.11      246.70      3.49 o 
  -5   5  15      634.45      585.52      5.94 o 
  -4   5  15       18.81       18.79      0.98 o 
  -3   5  15      491.60      472.05     10.24 o 
  -2   5  15      483.06      453.05     14.85 o 
  -1   5  15       97.44       95.56      6.08 o 
   0   5  15      103.38      110.85      6.27 o 
   7   5  15      200.21      231.87      5.17 o 
   8   5  15        8.43        4.32      1.38 o 
  -8   6  15       34.68       39.29      2.13 o 
  -7   6  15      344.98      355.24      8.21 o 
  -6   6  15      601.30      618.01      9.24 o 
  -5   6  15      126.08      122.61      2.04 o 
  -4   6  15      161.75      157.34      2.63 o 
  -3   6  15        6.79        6.86      1.09 o 
  -2   6  15     1049.56      969.54     12.13 o 
  -1   6  15     1263.21     1094.78     21.24 o 
   0   6  15        0.39        1.00      1.32 o 
   1   6  15     1264.26     1082.75     21.24 o 
   2   6  15     1047.86      969.90     19.11 o 
   7   6  15      346.21      362.76      8.52 o 
  -7   7  15       17.86       18.36      1.57 o 
  -6   7  15       88.66      101.21      2.52 o 
  -5   7  15       53.59       52.46      1.69 o 
  -4   7  15      238.67      274.08      3.96 o 
  -3   7  15       55.74       56.59      1.59 o 
  -2   7  15      189.00      173.93      6.70 o 
  -1   7  15       36.74       33.10      1.75 o 
   0   7  15       16.24       19.66      1.97 o 
   1   7  15       36.66       33.06      1.68 o 
   2   7  15      185.92      177.34      5.20 o 
  -6   8  15      200.76      214.06      5.39 o 
  -5   8  15       54.72       56.90      2.69 o 
  -4   8  15      236.27      254.58      3.57 o 
  -3   8  15        2.51        2.99      0.72 o 
  -2   8  15      146.31      139.61      3.15 o 
  -1   8  15      342.27      306.43      5.29 o 
   0   8  15      166.48      167.92      3.54 o 
   1   8  15      346.80      308.18      7.46 o 
   2   8  15      146.52      145.13      4.51 o 
  -5   9  15        0.05       -1.00      1.00 o 
  -4   9  15       58.20       71.30      1.97 o 
  -3   9  15       73.94       82.21      2.17 o 
  -2   9  15        3.83        5.68      0.97 o 
  -1   9  15       24.33       23.93      1.35 o 
   0   9  15      351.76      347.97      7.96 o 
   1   9  15       25.08       23.12      1.88 o 
   2   9  15        3.90        4.26      1.38 o 
  -4  10  15      116.60      116.30      3.26 o 
  -3  10  15       55.00       53.26      1.57 o 
  -2  10  15       16.16       18.80      1.57 o 
  -1  10  15       30.13       28.57      1.94 o 
   0  10  15        2.34       -0.19      1.07 o 
   1  10  15       30.43       27.57      2.07 o 
   0   0  16        0.33        7.90      2.38 o 
   1   0  16        0.46        2.46      1.48 o 
   2   0  16      134.75      125.00      5.58 o 
   3   0  16       58.71       53.53      3.29 o 
   4   0  16      912.72      913.75     23.56 o 
   5   0  16      572.24      518.68     10.65 o 
   6   0  16      224.95      231.97      3.98 o 
   7   0  16        0.03       -0.35      1.50 o 
   8   0  16       69.43       69.99      2.19 o 
   9   0  16        1.71        2.95      1.19 o 
  -9   1  16       24.30       18.11      1.63 o 
  -8   1  16      233.44      248.36      4.59 o 
  -7   1  16      183.26      183.79      3.81 o 
  -6   1  16      130.76      123.33      2.70 o 
  -5   1  16      684.93      640.10     17.67 o 
  -4   1  16      359.62      357.53     14.07 o 
  -3   1  16       28.41       27.41      2.42 o 
  -2   1  16      240.47      261.39      7.68 o 
  -1   1  16       15.29       13.88      4.07 o 
   0   1  16       82.24       87.80      3.45 o 
   1   1  16       14.61        9.85      2.88 o 
   2   1  16      239.49      254.71      6.36 o 
   3   1  16       27.68       23.94      3.13 o 
   4   1  16      363.76      345.40     11.22 o 
   5   1  16      683.39      636.40     13.91 o 
   6   1  16      130.28      119.32      3.06 o 
   7   1  16      183.41      185.85      3.85 o 
   8   1  16      233.43      247.64      6.58 o 
   9   1  16       24.29       17.17      1.69 o 
  -9   2  16        1.53        2.76      1.19 o 
  -8   2  16       12.93       13.60      1.75 o 
  -7   2  16      117.25      105.31      2.79 o 
  -6   2  16      369.24      355.97      4.47 o 
  -5   2  16      217.87      197.63      4.62 o 
  -4   2  16      800.84      827.45     24.28 o 
  -3   2  16        7.29       17.62      4.86 o 
  -2   2  16      155.32      149.90      4.76 o 
  -1   2  16      352.75      323.51      7.45 o 
   0   2  16       40.08       41.76      5.48 o 
   1   2  16      353.66      313.88     10.59 o 
   2   2  16      155.13      138.55      6.39 o 
   3   2  16        7.48       15.60      2.76 o 
   6   2  16      371.46      357.95      6.14 o 
   7   2  16      117.72      113.80      4.01 o 
   8   2  16       12.99       12.91      1.69 o 
   9   2  16        1.34        3.89      1.25 o 
  -9   3  16        3.83        4.07      1.19 o 
  -8   3  16      507.58      541.28     11.47 o 
  -7   3  16       34.05       34.40      1.79 o 
  -6   3  16      215.34      224.77      3.49 o 
  -5   3  16      142.15      155.14      2.40 o 
  -4   3  16     1554.06     1533.01     26.70 o 
  -3   3  16       12.42       15.19      2.12 o 
  -2   3  16       50.84       60.32      6.20 o 
  -1   3  16      751.93      832.57     16.64 o 
   0   3  16      159.40      135.04      6.70 o 
   1   3  16      750.28      821.57     21.93 o 
   2   3  16       49.31       51.63      4.32 o 
   5   3  16      143.53      151.21      4.95 o 
   6   3  16      217.83      235.05      6.39 o 
   7   3  16       32.84       34.72      2.51 o 
   8   3  16      504.66      516.34     11.72 o 
  -9   4  16       31.68       33.21      1.94 o 
  -8   4  16       84.12       99.13      3.51 o 
  -7   4  16      212.36      209.97      4.12 o 
  -6   4  16        4.78        5.57      0.73 o 
  -5   4  16       35.45       33.67      1.31 o 
  -4   4  16      266.88      263.06      3.39 o 
  -3   4  16      376.60      381.95      8.81 o 
  -2   4  16     1453.24     1462.07     35.06 o 
  -1   4  16      135.86      121.00      6.70 o 
   0   4  16      303.66      255.66      9.71 o 
   1   4  16      136.18      120.75      6.27 o 
   4   4  16      269.56      265.88      6.89 o 
   6   4  16        4.89        6.33      1.63 o 
   7   4  16      212.31      215.87      5.95 o 
   8   4  16       84.82       93.05      3.45 o 
  -8   5  16      134.42      152.96      4.32 o 
  -7   5  16       16.68       18.23      1.75 o 
  -6   5  16      141.84      161.59      2.56 o 
  -5   5  16      520.39      518.93      8.26 o 
  -4   5  16      204.63      201.83      2.86 o 
  -3   5  16      285.07      265.29      4.34 o 
  -2   5  16      895.11      825.75     13.62 o 
  -1   5  16      269.37      270.45     10.46 o 
   0   5  16       13.40       16.04      3.38 o 
   2   5  16      897.03      791.68     16.35 o 
   3   5  16      285.14      264.69      6.96 o 
   6   5  16      143.50      164.74      5.01 o 
   7   5  16       16.67       16.48      1.82 o 
  -8   6  16        6.77        5.14      1.07 o 
  -7   6  16       11.80        8.58      1.38 o 
  -6   6  16       66.59       70.87      3.01 o 
  -5   6  16       47.17       45.59      2.27 o 
  -4   6  16       56.11       61.01      1.79 o 
  -3   6  16       67.10       74.24      2.89 o 
  -2   6  16      713.80      651.31      8.71 o 
  -1   6  16      241.47      204.55      4.05 o 
   0   6  16       50.75       46.16      2.22 o 
   1   6  16      243.05      210.92      4.12 o 
   2   6  16      712.65      662.75     12.47 o 
   6   6  16       65.56       67.24      3.07 o 
   7   6  16       11.78       10.97      1.57 o 
  -7   7  16       70.42       73.82      2.63 o 
  -6   7  16      197.06      218.19      5.64 o 
  -5   7  16       37.68       45.04      3.16 o 
  -4   7  16       61.57       58.34      1.59 o 
  -3   7  16       48.70       47.18      1.53 o 
  -2   7  16      485.86      446.40      7.11 o 
  -1   7  16      306.20      296.63      5.23 o 
   0   7  16      111.77       94.27      2.59 o 
   1   7  16      308.09      302.48      5.86 o 
   2   7  16      484.34      451.99      9.96 o 
   6   7  16      197.56      220.32      5.76 o 
  -6   8  16       53.29       71.94      2.63 o 
  -5   8  16        4.64        3.82      1.25 o 
  -4   8  16       72.46       80.86      1.67 o 
  -3   8  16        5.31        5.65      0.75 o 
  -2   8  16       47.04       41.92      3.79 o 
  -1   8  16        9.51       12.76      1.38 o 
   0   8  16      229.10      210.74      4.03 o 
   1   8  16        9.73       11.12      1.13 o 
   2   8  16       47.96       40.54      2.57 o 
  -5   9  16       45.68       52.20      2.13 o 
  -4   9  16       21.45       20.99      1.63 o 
  -3   9  16        8.16       12.21      1.28 o 
  -2   9  16       27.16       27.11      1.42 o 
  -1   9  16       12.74        9.47      1.02 o 
   0   9  16       87.85       89.01      2.28 o 
   1   9  16       12.98       10.72      1.50 o 
  -3  10  16       50.15       60.66      2.26 o 
  -2  10  16       14.15       17.54      1.00 o 
  -1  10  16       36.14       33.40      1.88 o 
   0  10  16       55.53       51.57      2.26 o 
   1   0  17      464.74      502.80     10.35 o 
   2   0  17       73.30       94.39      3.76 o 
   3   0  17       86.43      106.84      5.95 o 
   4   0  17      712.51      664.29     18.23 o 
   5   0  17       52.51       63.16      2.66 o 
   6   0  17      130.38      129.15      2.97 o 
   7   0  17        1.95        1.43      3.26 o 
   8   0  17      143.13      136.60      4.73 o 
  -9   1  17       94.93      104.58      3.38 o 
  -8   1  17        8.06       11.72      1.13 o 
  -7   1  17       30.63       27.79      1.48 o 
  -6   1  17      485.40      490.27     10.97 o 
  -5   1  17      771.24      721.07      9.46 o 
  -4   1  17     1753.82     1710.62     30.17 o 
  -3   1  17      173.45      184.86      5.45 o 
  -2   1  17      502.12      502.22     10.49 o 
  -1   1  17       97.76      111.48      4.09 o 
   0   1  17        0.08        1.35      1.66 o 
   1   1  17       97.60      112.44      4.05 o 
   2   1  17      505.71      513.16     10.48 o 
   3   1  17      175.67      180.78      7.39 o 
   4   1  17     1744.50     1674.04     33.40 o 
   5   1  17      768.96      732.11     14.57 o 
   6   1  17      490.93      484.68      7.78 o 
   7   1  17       30.90       25.31      2.54 o 
   8   1  17        8.11       10.03      1.57 o 
  -9   2  17        8.37        9.46      1.32 o 
  -8   2  17       30.64       27.20      2.07 o 
  -7   2  17       18.77       16.35      1.82 o 
  -6   2  17      119.07      106.48      1.95 o 
  -5   2  17       96.31       96.76      2.24 o 
  -4   2  17      867.09      842.36     16.08 o 
  -3   2  17      142.07      144.42      4.88 o 
  -2   2  17      184.26      161.18      5.05 o 
  -1   2  17      538.33      529.80     10.78 o 
   0   2  17        3.04        0.07      1.57 o 
   1   2  17      539.38      513.96     15.29 o 
   2   2  17      182.52      162.80      7.08 o 
   3   2  17      142.54      156.41      6.77 o 
   5   2  17       96.49       95.87      2.68 o 
   6   2  17      120.75      107.82      3.73 o 
   7   2  17       18.63       16.42      1.88 o 
   8   2  17       31.46       28.26      2.13 o 
  -9   3  17       31.78       31.08      1.88 o 
  -8   3  17       12.05       14.29      1.63 o 
  -7   3  17       52.70       52.37      1.99 o 
  -6   3  17      224.94      245.06      3.54 o 
  -5   3  17       38.04       31.59      1.15 o 
  -4   3  17      960.19      894.48     10.27 o 
  -3   3  17      988.36      979.53     18.17 o 
  -2   3  17      157.18      168.73      5.17 o 
  -1   3  17      514.99      549.94     11.12 o 
   0   3  17      166.96      171.38      7.64 o 
   1   3  17      511.06      533.57     15.92 o 
   2   3  17      156.82      145.94      6.96 o 
   4   3  17      960.99      876.59     18.17 o 
   5   3  17       37.57       32.27      2.32 o 
   6   3  17      224.25      249.02      6.64 o 
   7   3  17       53.23       52.14      2.76 o 
   8   3  17       12.45       14.98      1.69 o 
  -8   4  17      110.12      112.35      3.63 o 
  -7   4  17      190.23      208.42      3.97 o 
  -6   4  17       58.14       59.14      1.48 o 
  -5   4  17       50.31       46.18      1.34 o 
  -4   4  17      275.08      241.56      3.18 o 
  -3   4  17      463.11      445.85      5.84 o 
  -2   4  17       74.06       81.21      5.92 o 
  -1   4  17       88.09       95.50      6.08 o 
   0   4  17        6.55        8.65      3.01 o 
   1   4  17       87.69       91.05      5.64 o 
   3   4  17      464.25      444.47     10.21 o 
   4   4  17      276.50      242.44      6.52 o 
   6   4  17       57.28       51.57      2.88 o 
   7   4  17      188.55      196.20      5.64 o 
   8   4  17      111.35      112.73      3.70 o 
  -8   5  17        6.75        8.84      1.25 o 
  -7   5  17      105.47      110.91      3.70 o 
  -6   5  17       10.51       14.58      0.96 o 
  -5   5  17      554.25      616.07      7.48 o 
  -4   5  17      623.88      590.22      6.24 o 
  -3   5  17      466.31      424.31      5.58 o 
  -2   5  17      461.97      432.25      6.28 o 
  -1   5  17       43.80       44.41      2.84 o 
   0   5  17        6.43        9.22      1.08 o 
   1   5  17       42.30       45.49      2.66 o 
   2   5  17      464.75      417.52      9.84 o 
   3   5  17      462.46      413.39      9.71 o 
   4   5  17      623.71      571.74     12.60 o 
   6   5  17       10.83       15.35      1.88 o 
   7   5  17      105.41      112.23      3.82 o 
  -7   6  17        9.97        8.27      1.25 o 
  -6   6  17       28.77       32.71      2.19 o 
  -5   6  17      239.08      258.82      3.67 o 
  -4   6  17      218.74      239.30      3.57 o 
  -3   6  17      268.63      258.05      9.54 o 
  -2   6  17       84.85       71.92      4.06 o 
  -1   6  17       77.26       75.40      2.32 o 
   0   6  17       80.01       50.63      1.99 o 
   1   6  17       80.39       78.21      2.39 o 
   2   6  17       86.48       73.75      3.38 o 
   3   6  17      265.75      264.50      6.77 o 
   6   6  17       28.46       28.82      2.19 o 
  -6   7  17      132.89      136.60      3.95 o 
  -5   7  17       36.60       44.49      2.51 o 
  -4   7  17        8.31       10.66      1.33 o 
  -3   7  17       57.92       60.96      1.64 o 
  -2   7  17        1.52        1.75      0.89 o 
  -1   7  17       65.47       61.68      3.51 o 
   0   7  17      511.80      473.84      7.42 o 
   1   7  17       65.22       60.81      4.04 o 
   2   7  17        1.53        2.51      1.38 o 
  -5   8  17       40.25       44.05      2.19 o 
  -4   8  17       87.94       80.40      3.07 o 
  -3   8  17       22.26       22.35      0.99 o 
  -2   8  17       20.05       20.53      1.31 o 
  -1   8  17       29.03       32.66      1.59 o 
   0   8  17        1.17        0.20      2.73 o 
   1   8  17       27.46       33.30      1.66 o 
  -4   9  17       16.17       15.42      1.38 o 
  -3   9  17       20.17       20.62      2.07 o 
  -2   9  17        9.13       14.29      3.13 o 
  -1   9  17       37.46       31.14      1.42 o 
   0   9  17      164.70      149.42      2.97 o 
   0   0  18       50.97       72.38      4.83 o 
   1   0  18      204.61      179.94      5.31 o 
   2   0  18       51.75       46.76      2.91 o 
   3   0  18      316.50      336.55     13.88 o 
   4   0  18      690.72      630.01      8.46 o 
   5   0  18       77.22       85.30      7.43 o 
   6   0  18        0.01        0.50      0.89 o 
   7   0  18       41.42       38.73      1.85 o 
   8   0  18       32.80       34.02      1.91 o 
  -8   1  18       12.53       17.11      1.69 o 
  -7   1  18       56.99       61.85      3.01 o 
  -6   1  18      533.35      515.21     11.34 o 
  -5   1  18      273.83      267.22      4.13 o 
  -4   1  18      345.76      327.33      4.05 o 
  -3   1  18      305.97      305.99     12.78 o 
  -2   1  18      199.20      179.50      5.32 o 
  -1   1  18      145.70      146.74      4.74 o 
   0   1  18       59.37       83.91      3.63 o 
   1   1  18      147.76      143.59      6.67 o 
   2   1  18      198.11      170.32      5.21 o 
   3   1  18      306.95      293.39     10.28 o 
   4   1  18      344.68      309.48      6.38 o 
   5   1  18      273.40      273.34      4.98 o 
   6   1  18      531.02      506.29      8.04 o 
   7   1  18       56.74       63.40      3.98 o 
   8   1  18       11.46       18.56      1.41 o 
  -9   2  18       24.32       28.01      1.75 o 
  -8   2  18        9.02       12.66      1.57 o 
  -7   2  18        9.58        7.83      1.50 o 
  -6   2  18        9.78        8.18      1.20 o 
  -5   2  18       13.78       12.99      1.41 o 
  -4   2  18      295.26      280.70      3.68 o 
  -3   2  18       29.45       31.98      2.12 o 
  -2   2  18      236.79      223.96      6.12 o 
  -1   2  18      519.69      520.10     10.80 o 
   0   2  18       89.32       73.24      3.45 o 
   1   2  18      517.03      524.36     15.48 o 
   2   2  18      236.81      225.08      8.71 o 
   3   2  18       28.77       35.59      3.76 o 
   4   2  18      295.95      288.63      7.33 o 
   5   2  18       13.85       13.42      1.28 o 
   6   2  18        9.18        8.07      1.32 o 
   7   2  18        9.49        5.52      1.16 o 
   8   2  18        9.26       15.16      1.63 o 
  -8   3  18       18.81       16.92      1.63 o 
  -7   3  18       47.47       53.10      3.32 o 
  -6   3  18      251.99      245.05      4.07 o 
  -5   3  18      546.02      496.21      7.86 o 
  -4   3  18     1192.01     1147.04     12.78 o 
  -3   3  18       43.48       40.00      2.06 o 
  -2   3  18     1479.97     1374.42     20.40 o 
  -1   3  18      394.04      358.70      8.20 o 
   0   3  18        4.59        4.64      2.51 o 
   1   3  18      396.89      342.01     11.72 o 
   2   3  18     1476.94     1299.31     33.65 o 
   3   3  18       43.26       44.05      2.95 o 
   4   3  18     1183.55     1152.31     22.75 o 
   5   3  18      547.12      502.33      7.95 o 
   6   3  18      247.24      240.42      4.54 o 
   7   3  18       47.75       54.20      2.69 o 
   8   3  18       19.28       18.61      1.69 o 
  -8   4  18       58.47       74.19      2.76 o 
  -7   4  18      107.84      122.01      2.79 o 
  -6   4  18      126.39      122.51      2.13 o 
  -5   4  18       21.66       19.69      1.06 o 
  -4   4  18      132.15      124.35      2.11 o 
  -3   4  18       15.58       23.33      1.27 o 
  -2   4  18      784.46      743.63      7.70 o 
  -1   4  18      107.05      107.06      2.22 o 
   0   4  18      374.35      340.57      6.58 o 
   1   4  18      109.31      106.47      3.33 o 
   2   4  18      778.57      739.42     15.54 o 
   3   4  18       15.41       23.44      2.13 o 
   4   4  18      130.38      120.50      4.32 o 
   5   4  18       21.80       25.32      2.13 o 
   6   4  18      127.44      121.00      4.14 o 
   7   4  18      108.30      120.06      3.95 o 
  -7   5  18        7.95       11.09      1.38 o 
  -6   5  18       14.68       14.92      2.38 o 
  -5   5  18       58.57       67.24      1.65 o 
  -4   5  18      102.66      104.62      2.15 o 
  -3   5  18       86.40       73.53      2.17 o 
  -2   5  18      484.03      469.29      6.11 o 
  -1   5  18       50.01       49.25      1.98 o 
   0   5  18       57.45       62.77      2.01 o 
   1   5  18       52.34       46.81      2.88 o 
   2   5  18      482.89      463.77     10.59 o 
   3   5  18       86.62       67.61      3.32 o 
   4   5  18      101.98       99.57      3.89 o 
   6   5  18       13.88       14.73      1.75 o 
   7   5  18        8.13       11.59      1.50 o 
  -7   6  18       12.98        8.90      1.13 o 
  -6   6  18      104.49      106.97      3.38 o 
  -5   6  18       75.09       81.08      2.19 o 
  -4   6  18       48.11       49.53      1.46 o 
  -3   6  18       50.28       43.97      1.90 o 
  -2   6  18      117.41      112.60      2.79 o 
  -1   6  18       10.95        9.40      1.17 o 
   0   6  18       26.37       29.18      2.54 o 
   1   6  18       11.62       11.08      1.19 o 
   2   6  18      116.01      106.03      4.01 o 
   3   6  18       50.91       43.49      2.69 o 
   6   6  18      103.78      108.59      3.63 o 
  -6   7  18       68.33       70.25      3.07 o 
  -5   7  18       58.75       49.38      2.44 o 
  -4   7  18       53.44       41.84      1.91 o 
  -3   7  18        1.69        1.04      0.83 o 
  -2   7  18       33.59       26.99      1.46 o 
  -1   7  18      119.07      116.93      2.81 o 
   0   7  18       13.49       13.50      2.35 o 
   1   7  18      116.96      118.21      2.83 o 
   2   7  18       34.47       30.96      2.19 o 
  -5   8  18       54.02       72.38      2.57 o 
  -4   8  18       58.21       53.33      2.38 o 
  -3   8  18       21.83       26.32      1.31 o 
  -2   8  18       90.10       98.13      4.45 o 
  -1   8  18       58.00       64.81      2.48 o 
   0   8  18        1.83        2.09      0.82 o 
   1   8  18       57.62       56.84      2.76 o 
  -3   9  18       44.79       47.81      2.07 o 
  -2   9  18        1.65        1.45      0.69 o 
  -1   9  18        5.39        5.95      0.82 o 
   0   9  18      165.62      158.66      4.26 o 
   1   0  19       30.77       23.23      2.44 o 
   2   0  19       56.30       49.97      1.74 o 
   3   0  19       33.39       27.38      1.18 o 
   4   0  19       27.51       21.79      1.81 o 
   5   0  19        0.32        0.21      1.91 o 
   6   0  19       25.83       26.32      2.13 o 
   7   0  19       12.12       12.47      1.13 o 
   8   0  19        0.00        1.13      1.13 o 
  -8   1  19       41.16       41.98      2.26 o 
  -7   1  19       90.56       87.73      3.38 o 
  -6   1  19        9.71       11.22      1.69 o 
  -5   1  19        3.13        3.37      0.81 o 
  -4   1  19       30.38       34.91      1.31 o 
  -3   1  19      123.26      102.33      2.01 o 
  -2   1  19       11.60       10.72      1.10 o 
  -1   1  19      398.04      400.61      8.95 o 
   0   1  19       53.08       58.66      3.19 o 
   1   1  19      396.38      405.28      8.99 o 
   2   1  19       12.05       13.68      1.21 o 
   3   1  19      124.09      100.51      2.49 o 
   4   1  19       30.32       34.42      2.66 o 
   5   1  19        3.58        6.08      1.50 o 
   6   1  19        9.86       12.38      2.32 o 
   7   1  19       89.94       86.23      2.35 o 
   8   1  19       41.27       39.85      2.19 o 
  -8   2  19       39.80       41.67      2.19 o 
  -7   2  19        3.06        3.95      1.32 o 
  -6   2  19        3.06        4.69      0.79 o 
  -5   2  19       49.67       47.29      2.92 o 
  -4   2  19      473.91      460.99      5.24 o 
  -3   2  19      430.94      397.08      4.65 o 
  -2   2  19       33.89       34.32      1.55 o 
  -1   2  19       32.75       33.35      1.47 o 
   0   2  19       94.39       87.89      2.51 o 
   1   2  19       33.10       34.51      1.65 o 
   2   2  19       33.21       33.45      1.53 o 
   3   2  19      429.76      393.73      7.47 o 
   4   2  19      472.38      469.28     10.53 o 
   5   2  19       49.44       44.36      1.93 o 
   6   2  19        3.06        3.06      0.95 o 
   7   2  19        3.01        4.96      0.93 o 
  -8   3  19       84.58      101.01      3.26 o 
  -7   3  19        4.26        6.67      0.89 o 
  -6   3  19       82.03       83.36      1.55 o 
  -5   3  19      120.36      111.36      1.95 o 
  -4   3  19      167.30      182.30      2.76 o 
  -3   3  19      268.79      266.04      4.09 o 
  -2   3  19      346.62      308.51      5.05 o 
  -1   3  19      118.93      117.02      2.12 o 
   0   3  19      820.60      757.89      8.42 o 
   1   3  19      120.45      115.45      2.66 o 
   2   3  19      347.24      305.74      6.24 o 
   3   3  19      268.17      263.81      6.96 o 
   4   3  19      168.72      190.31      5.51 o 
   5   3  19      118.76      105.47      3.76 o 
   6   3  19       83.05       82.60      2.35 o 
   7   3  19        4.48        7.58      1.44 o 
  -8   4  19       23.20       23.19      1.63 o 
  -7   4  19       18.14       20.78      2.76 o 
  -6   4  19        1.94        1.01      0.75 o 
  -5   4  19      140.62      140.25      2.42 o 
  -4   4  19      175.69      162.36      2.88 o 
  -3   4  19      412.30      401.07      4.69 o 
  -2   4  19      429.23      427.72      5.34 o 
  -1   4  19       85.01       70.42      1.84 o 
   0   4  19       23.85       23.71      1.44 o 
   1   4  19       84.69       72.28      2.85 o 
   2   4  19      429.68      446.79     10.03 o 
   3   4  19      414.38      397.35      9.34 o 
   4   4  19      174.21      159.66      4.95 o 
   5   4  19      140.25      137.43      3.12 o 
   6   4  19        2.21        1.75      1.32 o 
   7   4  19       17.48       19.68      1.75 o 
  -7   5  19       38.09       52.39      1.70 o 
  -6   5  19      106.88      109.42      2.15 o 
  -5   5  19       46.42       51.90      1.63 o 
  -4   5  19       16.35       23.10      0.98 o 
  -3   5  19      128.63      138.06      2.67 o 
  -2   5  19      560.23      517.04      6.68 o 
  -1   5  19       26.10       23.62      1.91 o 
   0   5  19      144.22      151.52      6.86 o 
   1   5  19       25.88       25.88      2.19 o 
   2   5  19      558.28      510.26     11.40 o 
   3   5  19      127.93      134.22      4.45 o 
   4   5  19       17.00       21.68      1.94 o 
   6   5  19      105.93      110.10      3.70 o 
  -6   6  19      150.10      160.04      4.76 o 
  -5   6  19       25.51       22.91      0.92 o 
  -4   6  19       37.87       38.42      1.33 o 
  -3   6  19       30.99       27.64      1.30 o 
  -2   6  19      292.39      278.62      4.92 o 
  -1   6  19      469.30      476.71      7.42 o 
   0   6  19      299.89      273.64      4.83 o 
   1   6  19      472.47      485.70     10.72 o 
   2   6  19      287.85      275.09      7.02 o 
   3   6  19       30.66       25.57      2.07 o 
  -5   7  19       42.96       47.61      4.48 o 
  -4   7  19       10.97        7.97      0.85 o 
  -3   7  19        3.18        3.65      0.88 o 
  -2   7  19        8.61        9.63      1.08 o 
  -1   7  19        1.08        1.93      1.60 o 
   0   7  19      705.31      710.16     13.66 o 
   1   7  19        1.15        1.94      1.25 o 
   2   7  19        8.90       10.28      1.63 o 
  -4   8  19       78.35       90.86      2.95 o 
  -3   8  19       19.78       18.11      1.57 o 
  -2   8  19       50.00       46.14      1.94 o 
  -1   8  19       15.92       18.30      1.13 o 
   0   8  19       24.43       20.49      1.75 o 
   1   8  19       16.09       17.67      1.63 o 
  -2   9  19       10.48       12.22      1.19 o 
  -1   9  19       10.05        9.52      1.19 o 
   0   9  19       67.87       66.86      2.51 o 
   0   0  20     1170.34     1042.67     27.10 o 
   1   0  20       12.33       10.47      0.90 o 
   2   0  20       24.74       24.84      1.12 o 
   3   0  20       28.24       31.55      1.60 o 
   4   0  20      153.79      133.64      3.15 o 
   5   0  20      396.40      377.79      8.90 o 
   6   0  20       80.79       75.76      3.26 o 
   7   0  20        3.01        4.76      1.32 o 
   8   0  20        0.73        1.00      1.00 o 
  -8   1  20        2.68        2.13      1.00 o 
  -7   1  20       77.71       90.36      3.26 o 
  -6   1  20       93.65       95.84      2.20 o 
  -5   1  20       40.95       38.91      1.56 o 
  -4   1  20      282.08      270.97      4.66 o 
  -3   1  20      304.12      290.07      3.69 o 
  -2   1  20       54.53       65.53      1.64 o 
  -1   1  20       31.41       34.42      1.47 o 
   0   1  20      102.18       99.57      2.29 o 
   1   1  20       31.13       31.27      2.02 o 
   2   1  20       55.50       67.74      1.77 o 
   3   1  20      303.91      290.97      3.93 o 
   4   1  20      281.96      271.92      9.87 o 
   5   1  20       40.96       40.29      2.69 o 
   6   1  20       92.80       92.22      2.48 o 
   7   1  20       77.89       87.04      2.26 o 
   8   1  20        2.49        3.13      1.07 o 
  -8   2  20       15.47       14.48      1.38 o 
  -7   2  20        7.04        7.27      1.38 o 
  -6   2  20       62.27       60.15      1.31 o 
  -5   2  20      114.42      113.33      3.01 o 
  -4   2  20      184.09      188.88      3.56 o 
  -3   2  20       32.33       32.61      1.33 o 
  -2   2  20      180.26      161.78      2.94 o 
  -1   2  20      325.60      293.87      4.30 o 
   0   2  20        8.64       15.44      1.01 o 
   1   2  20      323.10      291.66      3.96 o 
   2   2  20      180.37      157.57      4.66 o 
   3   2  20       32.47       34.10      3.26 o 
   4   2  20      181.61      179.47      5.39 o 
   5   2  20      115.99      118.53      2.83 o 
   6   2  20       61.79       60.71      3.16 o 
   7   2  20        7.20        5.42      0.93 o 
  -8   3  20       16.04       15.92      1.32 o 
  -7   3  20       13.38       11.78      1.06 o 
  -6   3  20       30.00       34.53      1.09 o 
  -5   3  20       34.37       32.68      1.16 o 
  -4   3  20       86.63       93.86      2.16 o 
  -3   3  20        5.29        1.96      0.88 o 
  -2   3  20       29.46       28.28      1.38 o 
  -1   3  20       71.65       73.84      1.72 o 
   0   3  20      309.24      263.48      3.69 o 
   1   3  20       73.00       76.68      2.15 o 
   2   3  20       29.16       31.19      1.93 o 
   3   3  20        5.33        2.95      1.44 o 
   4   3  20       86.37       92.30      3.70 o 
   5   3  20       34.99       34.08      1.66 o 
   6   3  20       29.02       34.57      2.16 o 
  -7   4  20       60.63       62.31      1.83 o 
  -6   4  20       70.03       85.01      2.49 o 
  -5   4  20       23.73       25.52      0.97 o 
  -4   4  20       44.90       42.81      1.51 o 
  -3   4  20       39.92       37.37      2.57 o 
  -2   4  20      108.72      107.40      2.68 o 
  -1   4  20      711.70      658.77      9.50 o 
   0   4  20      235.34      237.44      4.04 o 
   1   4  20      711.83      639.94     33.84 o 
   2   4  20      107.25      102.64      3.95 o 
   3   4  20       38.73       41.36      2.69 o 
   4   4  20       45.26       37.16      2.57 o 
   5   4  20       23.23       26.58      1.46 o 
   6   4  20       68.36       81.09      3.13 o 
  -6   5  20      101.33      115.44      2.11 o 
  -5   5  20      230.57      261.00      3.65 o 
  -4   5  20       28.20       26.61      1.17 o 
  -3   5  20       56.38       59.99      1.76 o 
  -2   5  20      189.44      186.65      3.13 o 
  -1   5  20       74.13       77.67      5.36 o 
   0   5  20        3.22        2.32      1.44 o 
   1   5  20       74.68       77.20      3.45 o 
   2   5  20      188.75      181.60      5.33 o 
   3   5  20       56.72       60.78      3.01 o 
   4   5  20       29.74       28.26      2.07 o 
   5   5  20      230.38      261.93      6.58 o 
  -6   6  20        6.80        7.83      1.44 o 
  -5   6  20      122.86      118.62      2.69 o 
  -4   6  20       19.44       21.95      0.89 o 
  -3   6  20      108.81      109.20      2.19 o 
  -2   6  20      126.32      115.13      2.72 o 
  -1   6  20       76.99       71.94      3.13 o 
   0   6  20       14.49       14.98      1.75 o 
   1   6  20       76.17       67.30      3.13 o 
   2   6  20      126.17      119.44      4.01 o 
   3   6  20      108.07      104.40      3.70 o 
  -4   7  20      106.62      107.68      2.45 o 
  -3   7  20        9.29        9.02      1.38 o 
  -2   7  20       32.83       34.15      2.13 o 
  -1   7  20        6.60        6.45      1.38 o 
   0   7  20      127.31      139.42      4.26 o 
   1   7  20        6.55        7.71      1.44 o 
   2   7  20       32.48       28.26      2.13 o 
  -3   8  20       26.45       22.50      1.57 o 
  -2   8  20       37.88       36.03      1.94 o 
  -1   8  20       60.09       61.72      2.51 o 
   0   8  20       87.45       98.63      3.26 o 
   1   8  20       59.39       66.30      2.57 o 
   1   0  21      124.33      109.54      3.21 o 
   2   0  21      423.45      393.89      7.11 o 
   3   0  21      136.84      119.83      2.24 o 
   4   0  21       33.49       25.80      1.30 o 
   5   0  21      412.96      423.79      9.59 o 
   7   0  21        7.75        8.96      1.38 o 
  -7   1  21       32.83       34.90      2.13 o 
  -6   1  21       19.94       28.22      2.95 o 
  -5   1  21       67.89       71.17      1.84 o 
  -4   1  21       24.41       25.25      1.23 o 
  -3   1  21      250.15      237.74      3.42 o 
  -2   1  21       51.67       54.51      1.48 o 
  -1   1  21      273.97      240.06      3.74 o 
   0   1  21      129.39      130.57      2.79 o 
   1   1  21      273.18      231.66      4.47 o 
   2   1  21       51.36       51.37      1.58 o 
   3   1  21      251.14      242.33      3.70 o 
   4   1  21       24.71       25.57      2.07 o 
   5   1  21       67.54       74.63      3.20 o 
   6   1  21       20.26       25.88      2.01 o 
   7   1  21       33.82       32.33      2.07 o 
  -7   2  21      108.99      117.30      3.57 o 
  -6   2  21       19.83       17.23      0.81 o 
  -5   2  21      176.09      173.02      2.43 o 
  -4   2  21       64.27       61.94      3.29 o 
  -3   2  21      125.83      129.20      2.54 o 
  -2   2  21       10.72        7.85      1.01 o 
  -1   2  21      239.70      227.81      5.33 o 
   0   2  21        4.08        6.14      0.80 o 
   1   2  21      236.90      221.73      3.26 o 
   2   2  21       10.49        7.34      1.58 o 
   3   2  21      123.95      127.08      4.39 o 
   4   2  21       64.57       65.67      3.01 o 
   5   2  21      176.84      165.56      4.95 o 
   6   2  21       20.04       17.74      1.50 o 
  -7   3  21        0.57        0.64      1.57 o 
  -6   3  21       36.38       34.99      1.30 o 
  -5   3  21      133.50      135.38      2.05 o 
  -4   3  21       78.53       76.09      1.65 o 
  -3   3  21        1.87        2.75      1.10 o 
  -2   3  21        1.97        0.69      1.03 o 
  -1   3  21      326.61      304.76      4.19 o 
   0   3  21      263.57      235.58      3.80 o 
   1   3  21      325.86      302.40      9.16 o 
   2   3  21        2.10        0.81      1.32 o 
   3   3  21        1.73        2.76      1.38 o 
   4   3  21       78.03       76.57      3.26 o 
   5   3  21      134.43      132.91      2.97 o 
   6   3  21       36.69       35.96      2.44 o 
  -6   4  21       16.96       20.56      1.23 o 
  -5   4  21       79.07       85.01      1.60 o 
  -4   4  21       13.46       15.64      1.01 o 
  -3   4  21      193.63      183.80      3.80 o 
  -2   4  21      139.37      131.11      2.52 o 
  -1   4  21       76.84       75.05      1.95 o 
   0   4  21      263.16      280.74      5.55 o 
   1   4  21       76.67       79.64      3.38 o 
   2   4  21      138.79      126.01      4.26 o 
   3   4  21      194.72      189.93      5.39 o 
   4   4  21       13.23       13.97      1.69 o 
   5   4  21       77.44       87.74      2.91 o 
  -6   5  21       25.84       30.64      2.13 o 
  -5   5  21        5.92        7.93      1.02 o 
  -4   5  21       28.21       32.60      1.18 o 
  -3   5  21       40.13       40.74      1.45 o 
  -2   5  21        1.63        2.78      0.86 o 
  -1   5  21      236.33      233.02      4.67 o 
   0   5  21      116.91      116.49      4.07 o 
   1   5  21      237.81      230.91      6.14 o 
   2   5  21        1.65        0.81      1.25 o 
   3   5  21       39.61       37.28      2.51 o 
   4   5  21       29.00       34.53      2.19 o 
  -5   6  21      110.12      127.58      3.89 o 
  -4   6  21        9.35       10.20      0.82 o 
  -3   6  21       56.42       49.63      2.17 o 
  -2   6  21        4.54        7.27      1.44 o 
  -1   6  21      269.96      266.76      6.58 o 
   0   6  21        3.65        4.14      1.38 o 
   1   6  21      271.90      262.43      6.58 o 
   2   6  21        4.65        9.34      1.50 o 
   3   6  21       55.40       46.25      2.44 o 
   4   6  21        9.26       10.03      1.38 o 
  -4   7  21       18.63       22.50      1.57 o 
  -3   7  21       10.84        7.39      1.19 o 
  -2   7  21       16.87       20.18      1.63 o 
  -1   7  21        5.72        8.58      1.38 o 
   0   7  21        0.49        2.51      1.19 o 
   1   7  21        5.74        6.52      1.38 o 
   2   7  21       16.89       21.68      1.69 o 
   3   7  21       11.23       12.53      1.38 o 
  -2   8  21       13.55       10.78      1.19 o 
  -1   8  21        7.36        5.45      1.07 o 
   0   8  21       37.67       44.49      2.07 o 
   1   8  21        7.10        6.02      1.13 o 
   0   0  22     1026.99      966.09     15.54 o 
   1   0  22       13.34       11.43      1.28 o 
   2   0  22       20.00       23.68      1.19 o 
   3   0  22       47.10       48.57      1.59 o 
   4   0  22      134.09      127.47      3.55 o 
   5   0  22       26.60       38.98      2.44 o 
   6   0  22        0.53        2.44      1.19 o 
  -7   1  22       12.14       11.59      1.32 o 
  -6   1  22      110.87      111.98      3.57 o 
  -5   1  22       92.96       86.28      2.57 o 
  -4   1  22       73.57       75.13      1.87 o 
  -3   1  22       60.43       56.87      1.70 o 
  -2   1  22      121.85      114.06      3.45 o 
  -1   1  22      101.88       94.18      2.66 o 
   0   1  22      789.47      732.98      9.62 o 
   1   1  22      102.96       91.88      2.11 o 
   2   1  22      121.20      110.04      2.29 o 
   3   1  22       58.56       55.40      1.68 o 
   4   1  22       73.23       78.52      3.26 o 
   5   1  22       93.72       93.18      3.38 o 
   6   1  22      110.92      115.05      3.70 o 
   7   1  22       11.71       11.53      1.32 o 
  -7   2  22       37.37       35.78      1.94 o 
  -6   2  22       92.44       88.66      1.83 o 
  -5   2  22       26.27       28.66      0.99 o 
  -4   2  22       53.38       64.61      1.73 o 
  -3   2  22       24.63       24.87      2.48 o 
  -2   2  22       30.00       30.21      1.72 o 
  -1   2  22      228.12      218.86      4.27 o 
   0   2  22        9.22        4.95      0.88 o 
   1   2  22      228.70      215.88      3.42 o 
   2   2  22       30.42       29.79      3.45 o 
   3   2  22       24.72       26.13      2.07 o 
   4   2  22       53.66       62.66      2.95 o 
   5   2  22       27.30       25.07      1.94 o 
   6   2  22       91.26       93.99      3.20 o 
  -6   3  22       59.90       56.01      1.41 o 
  -5   3  22        3.74        3.09      0.58 o 
  -4   3  22       48.27       51.12      1.74 o 
  -3   3  22       59.94       63.09      2.18 o 
  -2   3  22      177.04      168.81      3.59 o 
  -1   3  22       45.01       44.55      1.58 o 
   0   3  22      240.13      248.13      3.75 o 
   1   3  22       43.52       38.01      1.84 o 
   2   3  22      177.79      167.25      5.01 o 
   3   3  22       59.85       63.54      3.01 o 
   4   3  22       47.88       49.19      2.63 o 
   5   3  22        3.76        3.45      1.32 o 
   6   3  22       59.84       52.01      2.38 o 
  -6   4  22       42.04       46.22      1.40 o 
  -5   4  22       61.34       67.71      2.01 o 
  -4   4  22       82.34       96.09      2.66 o 
  -3   4  22      218.75      203.47      3.94 o 
  -2   4  22       15.00       21.63      1.14 o 
  -1   4  22       65.83       61.69      1.93 o 
   0   4  22      494.92      498.05      7.73 o 
   1   4  22       65.55       69.99      3.13 o 
   2   4  22       14.91       24.25      2.01 o 
   3   4  22      219.65      201.84      5.51 o 
   4   4  22       83.24       98.41      2.41 o 
   5   4  22       60.75       67.86      2.76 o 
  -5   5  22       69.28       68.82      1.92 o 
  -4   5  22       21.41       21.13      1.44 o 
  -3   5  22        2.47        3.19      1.11 o 
  -2   5  22       69.40       80.21      1.83 o 
  -1   5  22        9.01        9.57      1.60 o 
   0   5  22        0.00        1.57      1.32 o 
   1   5  22        8.76        8.58      1.57 o 
   2   5  22       69.08       77.39      3.20 o 
   3   5  22        2.66        4.07      1.38 o 
   4   5  22       21.99       23.00      1.75 o 
   5   5  22       70.24       72.44      2.63 o 
  -4   6  22       63.24       67.14      1.84 o 
  -3   6  22        5.80        6.98      1.03 o 
  -2   6  22       27.87       23.37      1.75 o 
  -1   6  22       53.16       54.27      2.57 o 
   0   6  22       81.49       89.29      3.26 o 
   1   6  22       53.77       56.58      2.63 o 
   2   6  22       28.18       27.01      2.01 o 
   3   6  22        6.11        5.01      1.25 o 
   4   6  22       63.56       63.23      2.44 o 
  -2   7  22       11.64       15.48      1.44 o 
  -1   7  22       12.49       14.10      1.44 o 
   0   7  22       26.58       29.14      1.88 o 
   1   7  22       12.41       12.22      1.38 o 
   2   7  22       10.77       14.91      1.44 o 
   1   0  23       14.74       16.46      1.39 o 
   2   0  23       24.31       24.78      1.62 o 
   3   0  23       90.35       99.02      2.08 o 
   4   0  23       32.61       34.02      1.51 o 
   5   0  23       74.76       80.96      3.07 o 
   6   0  23        0.96        1.44      1.00 o 
  -6   1  23        5.54       12.09      1.32 o 
  -5   1  23       38.48       38.26      1.82 o 
  -4   1  23       77.89       73.91      1.96 o 
  -3   1  23      104.59      101.37      2.11 o 
  -2   1  23      137.43      148.79      3.30 o 
  -1   1  23      735.55      728.05     10.94 o 
   0   1  23      307.69      308.40      5.43 o 
   1   1  23      737.57      742.24      8.86 o 
   2   1  23      137.29      144.99      2.62 o 
   3   1  23      103.40       99.96      2.31 o 
   4   1  23       80.23       74.00      3.07 o 
   5   1  23       37.81       39.35      2.32 o 
   6   1  23        5.50        6.58      1.19 o 
  -6   2  23       18.22       24.25      1.69 o 
  -5   2  23       26.23       31.96      1.90 o 
  -4   2  23       26.46       27.47      1.93 o 
  -3   2  23      143.42      147.03      3.23 o 
  -2   2  23      153.75      154.79      3.36 o 
  -1   2  23       46.72       41.06      1.90 o 
   0   2  23       13.58       18.14      1.11 o 
   1   2  23       46.56       42.24      2.08 o 
   2   2  23      154.91      158.39      3.42 o 
   3   2  23      143.35      148.89      4.45 o 
   4   2  23       25.91       29.95      2.19 o 
   5   2  23       25.08       31.08      2.07 o 
   6   2  23       18.59       18.30      1.50 o 
  -5   3  23       13.34       12.63      0.85 o 
  -4   3  23       35.77       41.69      1.72 o 
  -3   3  23      131.47      139.28      3.73 o 
  -2   3  23      244.57      238.30      4.41 o 
  -1   3  23       85.16       81.83      1.94 o 
   0   3  23       20.96       18.16      1.64 o 
   1   3  23       85.94       85.85      2.35 o 
   2   3  23      245.18      234.23      6.14 o 
   3   3  23      135.47      140.36      4.26 o 
   4   3  23       36.78       44.87      2.38 o 
   5   3  23       13.70       12.28      1.44 o 
  -5   4  23       10.26       10.32      1.19 o 
  -4   4  23      129.64      130.04      3.16 o 
  -3   4  23       63.17       61.97      1.99 o 
  -2   4  23      111.14      119.20      2.24 o 
  -1   4  23        7.48       12.06      0.95 o 
   0   4  23      107.16      110.54      2.61 o 
   1   4  23        7.79       11.09      1.63 o 
   2   4  23      111.47      118.18      3.89 o 
   3   4  23       62.38       66.36      2.82 o 
   4   4  23      129.22      126.89      3.82 o 
   5   4  23        9.94       10.28      1.25 o 
  -4   5  23        7.48        6.33      0.88 o 
  -3   5  23       12.03       17.61      1.17 o 
  -2   5  23       34.17       37.89      1.30 o 
  -1   5  23       77.18       77.92      2.10 o 
   0   5  23       18.74       28.76      2.13 o 
   1   5  23       76.34       80.77      3.07 o 
   2   5  23       34.86       42.99      2.32 o 
   3   5  23       12.15       15.23      1.50 o 
   4   5  23        7.74        5.95      1.19 o 
  -2   6  23       21.56       23.44      1.63 o 
  -1   6  23       37.27       38.54      2.07 o 
   0   6  23       69.56       68.05      2.63 o 
   1   6  23       36.43       41.17      2.13 o 
   2   6  23       21.18       23.81      1.75 o 
   3   6  23       97.44      108.97      3.20 o 
   0   7  23        1.84        1.19      0.94 o 
   0   0  24      146.13      138.99      4.39 o 
   1   0  24        5.60        7.15      1.16 o 
   2   0  24        5.23        8.28      1.24 o 
   3   0  24       38.83       38.50      1.38 o 
   4   0  24       50.59       54.42      1.79 o 
   5   0  24       44.23       41.92      2.13 o 
  -5   1  24       16.70       15.23      1.03 o 
  -4   1  24      105.21      108.53      2.04 o 
  -3   1  24       41.78       43.59      1.40 o 
  -2   1  24      435.57      454.24      7.16 o 
  -1   1  24       90.38       99.42      3.95 o 
   0   1  24      458.89      489.89      7.69 o 
   1   1  24       90.68       98.45      2.06 o 
   2   1  24      434.28      452.09      6.56 o 
   3   1  24       42.25       41.98      2.82 o 
   4   1  24      106.10      105.09      3.45 o 
   5   1  24       16.93       15.10      1.44 o 
  -5   2  24        5.27        5.39      0.66 o 
  -4   2  24       33.75       41.90      1.81 o 
  -3   2  24       16.14       16.46      1.24 o 
  -2   2  24       27.30       29.46      1.57 o 
  -1   2  24        3.31        7.30      1.11 o 
   0   2  24      226.75      224.65      3.72 o 
   1   2  24        3.18        5.12      1.03 o 
   2   2  24       27.05       26.52      1.50 o 
   3   2  24       15.96       15.42      1.69 o 
   4   2  24       33.96       41.67      2.26 o 
   5   2  24        4.91        5.51      1.19 o 
  -4   3  24      240.33      234.82      4.10 o 
  -3   3  24       71.93       82.30      2.19 o 
  -2   3  24       47.43       47.14      1.79 o 
  -1   3  24       12.60       12.47      0.93 o 
   0   3  24      459.24      476.98      7.68 o 
   1   3  24       12.83       11.50      1.11 o 
   2   3  24       46.25       45.24      2.44 o 
   3   3  24       71.22       78.83      2.95 o 
   4   3  24      241.60      241.00      5.76 o 
   5   3  24       13.80       17.36      1.38 o 
  -4   4  24        7.94        7.19      0.93 o 
  -3   4  24      105.00      111.38      2.48 o 
  -2   4  24        3.09        4.53      0.93 o 
  -1   4  24       42.00       45.78      1.39 o 
   0   4  24       64.84       61.38      1.88 o 
   1   4  24       42.28       49.32      2.44 o 
   2   4  24        3.46        6.27      1.32 o 
   3   4  24      105.78      111.60      3.45 o 
   4   4  24        8.04        8.90      1.25 o 
  -2   5  24       19.67       23.24      1.26 o 
  -1   5  24       32.58       34.46      2.01 o 
   0   5  24        8.49        5.39      1.25 o 
   1   5  24       32.60       29.64      1.94 o 
   2   5  24       19.94       21.68      1.63 o 
   3   5  24       92.09       96.38      3.01 o 
  -1   6  24       15.78       19.43      1.44 o 
   0   6  24        4.45        3.95      1.07 o 
   1   6  24       16.46       13.79      1.32 o 
   1   0  25      120.79      126.05      2.79 o 
   2   0  25       64.83       59.05      1.86 o 
   3   0  25      355.20      414.37      6.42 o 
   4   0  25        0.59        0.29      0.75 o 
  -4   1  25       22.39       24.62      0.99 o 
  -3   1  25      138.41      137.16      2.86 o 
  -2   1  25       73.08       79.19      2.69 o 
  -1   1  25      194.84      221.45      4.05 o 
   0   1  25       23.52       27.35      1.48 o 
   1   1  25      194.58      220.92      4.03 o 
   2   1  25       72.44       75.86      1.69 o 
   3   1  25      137.43      137.67      2.79 o 
   4   1  25       21.46       22.62      1.69 o 
  -4   2  25        6.94        5.36      0.86 o 
  -3   2  25       62.55       62.86      1.84 o 
  -2   2  25       64.40       61.27      4.54 o 
  -1   2  25       90.87      107.57      4.23 o 
   0   2  25       10.54       14.23      1.15 o 
   1   2  25       91.57      107.81      2.01 o 
   2   2  25       63.43       56.77      1.79 o 
   3   2  25       60.83       62.04      2.57 o 
   4   2  25        6.74        6.14      1.19 o 
  -3   3  25       45.42       49.57      1.79 o 
  -2   3  25      108.25      117.66      2.52 o 
  -1   3  25      327.34      331.92      8.68 o 
   0   3  25        5.29        6.74      0.77 o 
   1   3  25      326.74      338.35      6.30 o 
   2   3  25      109.07      109.22      3.45 o 
   3   3  25       46.13       49.82      2.19 o 
  -2   4  25       37.50       35.22      1.54 o 
  -1   4  25        7.02        9.60      0.76 o 
   0   4  25        6.04        4.20      1.19 o 
   1   4  25        6.67        6.70      1.25 o 
   2   4  25       36.51       38.79      1.94 o 
   3   4  25       21.19       26.51      1.69 o 
   0   5  25       37.44       47.12      2.07 o 
   1   5  25        1.84        2.88      1.00 o 
   0   0  26       32.37       25.32      1.88 o 
   1   0  26       14.00       20.64      2.51 o 
   2   0  26      254.97      253.13      4.25 o 
  -3   1  26        1.51        1.75      1.07 o 
  -2   1  26       10.81       12.96      2.44 o 
  -1   1  26        5.03        8.14      0.93 o 
   0   1  26       13.36       13.92      2.16 o 
   1   1  26        5.32        8.72      0.93 o 
   2   1  26       10.77       11.91      0.99 o 
   3   1  26        1.63        1.19      1.00 o 
  -2   2  26       56.17       62.99      1.77 o 
  -1   2  26       16.33       15.85      1.08 o 
   0   2  26       14.67       11.84      1.00 o 
   1   2  26       16.58       15.93      1.01 o 
   2   2  26       57.03       62.35      2.44 o 
  -1   3  26       18.13       20.77      1.08 o 
   0   3  26       21.44       32.40      1.88 o 
   1   3  26       17.95       20.18      1.50 o 
   2   3  26       19.19       26.01      1.69 o 
                                                 
